# Supplementary material for: (E)-2-Cyano-3-(2,3-dimeth­oxy­phen­yl)acrylic acid
Source: Acta Crystallogr Sect E Struct Rep Online. 2011 Nov 30;67(Pt 12):o3508–9. doi: 10.1107/S1600536811051129 (PMC3239130; doi:10.1107/S1600536811051129)
Supplement: Supplementary file 1 [file e-67-o3508-sup1.cif]

##############################################################################
#                                                                            #
# This CIF contains the data in a paper accepted for publication in          #
# Acta Crystallographica Section E. It conforms to the requirements of       #
# Notes for Authors for Acta Crystallographica Section E, and has been       #
# peer reviewed under the auspices of the IUCr Commission on Journals.       #
#                                                                            #
# Full details of the Crystallographic Information File format               #
# are given in the paper "The Crystallographic Information File (CIF):       #
# a New Standard Archive File for Crystallography" by S. R. Hall, F. H.      #
# Allen and I. D. Brown [Acta Cryst. (1991), A47, 655-685].                  #
#                                                                            #
# The current version of the core CIF dictionary is obtainable from          #
# ftp://ftp.iucr.org/pub/cif_core.dic.                                       #
#                                                                            #
# Software is freely available for graphical display of the structure(s)     #
# in this CIF. For information consult the CIF software page                 #
# http://www.iucr.org/resources/cif/software.                                #
#                                                                            #
# This file may be used for bona fide research purposes within the           #
# scientific community so long as proper attribution is given to the journal # 
# article from which it was obtained.                                        #
#                                                                            #
##############################################################################
data_global
_audit_creation_method     'Jana2006 Version : 14/11/2011'
_journal_date_recd_electronic     2011-11-19
_journal_date_accepted     2011-11-28
_journal_name_full     'Acta Crystallographica, Section E'
_journal_year     2011
_journal_volume     67
_journal_issue     12
_journal_page_first     o3508
_journal_page_last     o3509
_journal_paper_category     QO
_journal_paper_doi     10.1107/S1600536811051129
_journal_coeditor_code     BT5719
_publ_contact_author_name     'Karla Fejfarov\'a'
_publ_contact_author_address
;
Institute of Physics of the ASCR, v.v.i
Na Slovance 2
182 21 Praha 8
Czech Republic
;
_publ_contact_author_email     fejfarov@fzu.cz
_publ_contact_author_fax     '+420 233 343 184'
_publ_contact_author_phone     '+420 220 318 470'
_publ_section_title
;
(<i>E</i>)-2-Cyano-3-(2,3-dimethoxyphenyl)acrylic acid
;
loop_
    _publ_author_name
    _publ_author_address
    'Khalaji, Aliakbar Dehno'
;
Department of Chemistry, Faculty of Science,
Golestan University
Gorgan
Iran
;
    'Fejfarov\'a, Karla'
;
Institute of Physics of the ASCR, v.v.i
Na Slovance 2
182 21 Praha 8
Czech Republic
;
    'Du\<sek, Michal'
;
Institute of Physics of the ASCR, v.v.i
Na Slovance 2
182 21 Praha 8
Czech Republic
;
data_I
_chemical_name_systematic
;
(<i>E</i>)-2-Cyano-3-(2,3-dimethoxyphenyl)acrylic acid
;
_chemical_name_common     ?
_chemical_formula_moiety     'C12 H11 N1 O4'
_chemical_formula_sum     'C12 H11 N1 O4'
_chemical_formula_structural     ?
_chemical_formula_analytical     ?
_chemical_formula_iupac     'C12 H11 N1 O4'
_chemical_formula_weight     233.2
_chemical_melting_point     ?
_symmetry_cell_setting     monoclinic
_symmetry_space_group_name_H-M     'P 21'
_symmetry_space_group_name_Hall     'P 2yb'
loop_
    _symmetry_equiv_pos_site_id
    _symmetry_equiv_pos_as_xyz
    1 x,y,z
    2 -x,y+1/2,-z
_cell_length_a     3.8564(5)
_cell_length_b     27.178(3)
_cell_length_c     10.4681(9)
_cell_angle_alpha     90
_cell_angle_beta     99.966(9)
_cell_angle_gamma     90
_cell_volume     1080.6(2)
_cell_formula_units_Z     4
_cell_measurement_reflns_used     10329
_cell_measurement_theta_min     3.24
_cell_measurement_theta_max     66.97
_cell_measurement_temperature     120
_cell_special_details     ?
_exptl_crystal_description     plate
_exptl_crystal_colour     yellow
_exptl_crystal_size_max     0.571
_exptl_crystal_size_mid     0.151
_exptl_crystal_size_min     0.053
_exptl_crystal_size_rad     ?
_exptl_crystal_density_diffrn     1.4331
_exptl_crystal_density_meas     ?
_exptl_crystal_density_method     'not measured'
_exptl_crystal_F_000     488
_exptl_absorpt_coefficient_mu     0.916
_exptl_absorpt_correction_type     multi-scan
_exptl_absorpt_process_details
;
(CrysAlis PRO; Agilent, 2010)
;
_exptl_absorpt_correction_T_min     0.525
_exptl_absorpt_correction_T_max     1
_exptl_special_details
;
CrysAlisPro (Agilent Technologies, 2010)
Empirical absorption correction using spherical harmonics,
implemented in SCALE3 ABSPACK scaling algorithm.
;
_diffrn_ambient_temperature     120
_diffrn_radiation_type     'Cu K\a'
_diffrn_radiation_wavelength     1.5418
_diffrn_radiation_source     'Enhance Ultra (Cu) X-ray Source'
_diffrn_radiation_monochromator     'mirror'
_diffrn_measurement_device_type
      'Agilent Xcalibur diffractometer with an Atlas (Gemini ultra Cu) detector'
_diffrn_measurement_device     'four-cycle diffractometer'
_diffrn_measurement_method     'Rotation method data acquisition using \w'
_diffrn_detector_area_resol_mean     10.3784
_diffrn_reflns_number     17777
_diffrn_reflns_av_R_equivalents     0.0826
_diffrn_reflns_av_sigmaI/netI     0.0267
_diffrn_reflns_theta_min     3.25
_diffrn_reflns_theta_max     67.18
_diffrn_reflns_theta_full     67.18
_diffrn_measured_fraction_theta_max     0.99
_diffrn_measured_fraction_theta_full     0.99
_diffrn_reflns_limit_h_min     -4
_diffrn_reflns_limit_h_max     4
_diffrn_reflns_limit_k_min     -32
_diffrn_reflns_limit_k_max     32
_diffrn_reflns_limit_l_min     -12
_diffrn_reflns_limit_l_max     12
_diffrn_reflns_reduction_process
;
Integration of the CCD images was done by program CrysAlisPro
(Agilent Technologies, 2010). The same program was used for indexing of the
crystal shape and absorption correction.
;
_diffrn_standards_number     0
_diffrn_standards_interval_count     ?
_diffrn_standards_interval_time     ?
_diffrn_standards_decay_%     .
loop_
    _diffrn_standard_refln_index_h
    _diffrn_standard_refln_index_k
    _diffrn_standard_refln_index_l
    ? ? ?
_refine_special_details
;
The refinement was carried out against all reflections. The conventional
<i>R</i>-factor is always based on <i>F</i>. The goodness of fit as well as
the weighted <i>R</i>-factor are based on <i>F</i> and <i>F</i>^2^ for
refinement carried out on <i>F</i> and <i>F</i>^2^, respectively. The
threshold expression is used only for calculating <i>R</i>-factors <i>etc</i>.
and it is not relevant to the choice of reflections for refinement.
The program used for refinement, Jana2006, uses the weighting scheme based on
the experimental expectations, see _refine_ls_weighting_details, that does not
force <i>S</i> to be one. Therefore the values of <i>S</i> are usually larger
than the ones from the <i>SHELX</i> program.
The crystal studied was a non-merohedral twin with a minor twin domain of 24.7
(8)%. The overlaps of reflection between the twin domains were calculated by
Jana2006 software using the twinning matrix and user- defined thresholds
0.23\% for full overlap and 0.35\% for full separation. For fully overlapped
reflections, only a partial <i>F</i>^2^, corresponding to the twin volume
fraction, were used in the refinement. Partially overlapped
reflections were discarded from the refinement.
;
_reflns_number_total     1922
_reflns_number_gt     1638
_reflns_threshold_expression     I>3\s(I)
_refine_ls_structure_factor_coef     Fsqd
_refine_ls_R_factor_all     0.0565
_refine_ls_R_factor_gt     0.0487
_refine_ls_wR_factor_gt     0.1240
_refine_ls_wR_factor_ref     0.1291
_refine_ls_goodness_of_fit_ref     1.73
_refine_ls_restrained_S_all     ?
_refine_ls_number_reflns     1922
_refine_ls_number_parameters     314
_refine_ls_number_restraints     2
_refine_ls_number_constraints     83
_refine_ls_hydrogen_treatment     mixed
_refine_ls_weighting_scheme     sigma
_refine_ls_weighting_details     'w=1/[\s^2^(I)+0.0025000002I^2^]'
_refine_ls_shift/su_max     0.0054
_refine_ls_shift/su_mean     0.0006
_refine_diff_density_max     0.23
_refine_diff_density_min     -0.23
_refine_ls_extinction_method     'none'
_refine_ls_extinction_coef     ?
_refine_ls_abs_structure_details     ?
_refine_ls_abs_structure_Flack     ?
_refine_ls_abs_structure_Rogers     ?
loop_
    _atom_type_symbol
    _atom_type_scat_dispersion_real
    _atom_type_scat_dispersion_imag
    _atom_type_scat_source
    C 0.0181 0.0091 'International Tables Vol C tables 4.2.6.8 and 6.1.1.1'
    H 0.0000 0.0000 'International Tables Vol C tables 4.2.6.8 and 6.1.1.1'
    N 0.0311 0.0180 'International Tables Vol C tables 4.2.6.8 and 6.1.1.1'
    O 0.0492 0.0322 'International Tables Vol C tables 4.2.6.8 and 6.1.1.1'
_computing_data_collection
;
CrysAlisPro (Agilent, 2010)
;
_computing_cell_refinement     'CrysAlis PRO (Agilent, 2010)'
_computing_data_reduction     'CrysAlis PRO (Agilent, 2010)'
_computing_structure_solution     'SIR2002 (Burla <i>et al.</i>, 2003)'
_computing_structure_refinement
                                 'JANA2006 (Pet\<r\'i\<cek <i>et al.</i>, 2006)'
_computing_molecular_graphics
      'DIAMOND (Brandenburg & Putz, 2005) and COOT (Emsley <i>et al.</i>, 2010)'
_computing_publication_material
                                 'JANA2006 (Pet\<r\'i\<cek <i>et al.</i>, 2006)'
loop_
    _atom_site_type_symbol
    _atom_site_label
    _atom_site_fract_x
    _atom_site_fract_y
    _atom_site_fract_z
    _atom_site_U_iso_or_equiv
    _atom_site_adp_type
    _atom_site_calc_flag
    _atom_site_refinement_flags
    _atom_site_occupancy
    _atom_site_symmetry_multiplicity
    _atom_site_disorder_assembly
    _atom_site_disorder_group
    O O1 0.2649(11) 0.6335(11) 0.4130(3) 0.0326(11) Uani d . 1 2 . .
    O O2 0.4957(11) 0.5846(11) 0.2764(3) 0.0345(12) Uani d . 1 2 . .
    O O3 -0.0165(9) 0.5839(11) 0.7938(3) 0.0283(10) Uani d . 1 2 . .
    O O4 -0.1254(10) 0.5233(11) 0.9851(3) 0.0308(11) Uani d . 1 2 . .
    O O5 0.5833(10) 0.6646(11) 1.1452(3) 0.0320(12) Uani d . 1 2 . .
    O O6 0.3472(10) 0.7133(11) 1.2816(3) 0.0332(12) Uani d . 1 2 . .
    O O7 0.8594(9) 0.7170(11) 0.7627(3) 0.0283(10) Uani d . 1 2 . .
    O O8 0.9534(10) 0.7793(11) 0.5719(3) 0.0342(12) Uani d . 1 2 . .
    N N1 0.5464(13) 0.4678(11) 0.3684(4) 0.0343(14) Uani d . 1 2 . .
    N N2 0.2837(13) 0.8295(11) 1.1899(4) 0.0321(14) Uani d . 1 2 . .
    C C1 0.1528(12) 0.5171(11) 0.6702(5) 0.0236(14) Uani d . 1 2 . .
    C C2 0.0453(13) 0.5351(11) 0.7835(4) 0.0236(14) Uani d . 1 2 . .
    C C3 -0.0160(12) 0.5019(11) 0.8808(4) 0.0245(14) Uani d . 1 2 . .
    C C4 0.0298(13) 0.4524(11) 0.8650(4) 0.0255(14) Uani d . 1 2 . .
    C C5 0.1332(14) 0.4346(11) 0.7525(5) 0.0288(15) Uani d . 1 2 . .
    C C6 0.1917(13) 0.4663(11) 0.6560(4) 0.0274(15) Uani d . 1 2 . .
    C C7 0.2100(13) 0.5534(11) 0.5742(4) 0.0250(14) Uani d . 1 2 . .
    C C8 0.3328(14) 0.5483(11) 0.4605(4) 0.0243(14) Uani d . 1 2 . .
    C C9 0.4445(14) 0.5034(11) 0.4110(4) 0.0277(14) Uani d . 1 2 . .
    C C10 0.3636(13) 0.5926(11) 0.3818(4) 0.0257(14) Uani d . 1 2 . .
    C C11 0.1964(15) 0.6094(11) 0.9025(5) 0.0332(16) Uani d . 1 2 . .
    C C12 -0.1818(14) 0.4919(11) 1.0900(5) 0.0334(16) Uani d . 1 2 . .
    C C13 0.6801(13) 0.7825(11) 0.8888(4) 0.0234(13) Uani d . 1 2 . .
    C C14 0.7893(13) 0.7657(11) 0.7738(4) 0.0247(14) Uani d . 1 2 . .
    C C15 0.8358(13) 0.7994(11) 0.6769(4) 0.0283(15) Uani d . 1 2 . .
    C C16 0.7721(14) 0.8488(11) 0.6932(5) 0.0289(15) Uani d . 1 2 . .
    C C17 0.6679(14) 0.8651(11) 0.8067(5) 0.0286(15) Uani d . 1 2 . .
    C C18 0.6238(13) 0.8332(11) 0.9037(4) 0.0273(15) Uani d . 1 2 . .
    C C19 0.6324(13) 0.7453(11) 0.9840(4) 0.0229(14) Uani d . 1 2 . .
    C C20 0.5098(13) 0.7499(11) 1.0980(4) 0.0250(14) Uani d . 1 2 . .
    C C21 0.3867(13) 0.7943(11) 1.1482(4) 0.0249(14) Uani d . 1 2 . .
    C C22 0.4825(13) 0.7055(11) 1.1777(4) 0.0255(14) Uani d . 1 2 . .
    C C23 0.6528(14) 0.6915(11) 0.6539(5) 0.0311(15) Uani d . 1 2 . .
    C C24 0.9902(15) 0.8114(11) 0.4668(5) 0.0357(17) Uani d . 1 2 . .
    H H4 -0.00949 0.429884 0.931765 0.0306 Uiso calc R 1 2 . .
    H H5 0.164009 0.399816 0.742312 0.0346 Uiso calc R 1 2 . .
    H H6 0.259432 0.453504 0.578406 0.0329 Uiso calc R 1 2 . .
    H H7 0.151405 0.586516 0.594259 0.03 Uiso calc R 1 2 . .
    H H11a 0.27646 0.640183 0.873092 0.0498 Uiso calc R 1 2 . .
    H H11b 0.05723 0.615435 0.968529 0.0498 Uiso calc R 1 2 . .
    H H11c 0.395751 0.589449 0.937303 0.0498 Uiso calc R 1 2 . .
    H H12a -0.277146 0.510825 1.153105 0.0501 Uiso calc R 1 2 . .
    H H12b -0.343934 0.466212 1.057065 0.0501 Uiso calc R 1 2 . .
    H H12c 0.038147 0.47757 1.129784 0.0501 Uiso calc R 1 2 . .
    H H16 0.799855 0.871938 0.626328 0.0347 Uiso calc R 1 2 . .
    H H17 0.62584 0.899564 0.817253 0.0344 Uiso calc R 1 2 . .
    H H18 0.554605 0.845365 0.981646 0.0327 Uiso calc R 1 2 . .
    H H19 0.697052 0.712524 0.963476 0.0275 Uiso calc R 1 2 . .
    H H23a 0.668317 0.656625 0.668973 0.0466 Uiso calc R 1 2 . .
    H H23b 0.411361 0.70166 0.644608 0.0466 Uiso calc R 1 2 . .
    H H23c 0.741702 0.699178 0.576118 0.0466 Uiso calc R 1 2 . .
    H H24a 1.067113 0.792805 0.398881 0.0535 Uiso calc R 1 2 . .
    H H24b 0.767556 0.826519 0.434114 0.0535 Uiso calc R 1 2 . .
    H H24c 1.160734 0.836408 0.496816 0.0535 Uiso calc R 1 2 . .
    H H6o 0.315(19) 0.6834(14) 1.301(7) 0.0498 Uiso d TD 1 2 . .
    H H2o 0.50(2) 0.6115(17) 0.235(6) 0.0517 Uiso d TD 1 2 . .
loop_
    _atom_site_aniso_label
    _atom_site_aniso_U_11
    _atom_site_aniso_U_22
    _atom_site_aniso_U_33
    _atom_site_aniso_U_12
    _atom_site_aniso_U_13
    _atom_site_aniso_U_23
    _atom_site_aniso_type_symbol
    O1 0.051(2) 0.0260(17) 0.0237(16) -0.0015(15) 0.0152(16) 0.0005(13) O
    O2 0.053(2) 0.0316(19) 0.0222(16) -0.0003(18) 0.0166(16) 0.0036(14) O
    O3 0.039(2) 0.0282(17) 0.0183(14) 0.0052(15) 0.0074(14) 0.0006(13) O
    O4 0.042(2) 0.0356(18) 0.0183(15) 0.0008(16) 0.0162(15) 0.0033(13) O
    O5 0.048(2) 0.0256(18) 0.0249(18) 0.0029(15) 0.0118(16) 0.0038(13) O
    O6 0.047(2) 0.0329(19) 0.0238(16) 0.0009(17) 0.0181(16) 0.0038(14) O
    O7 0.037(2) 0.0304(18) 0.0177(14) 0.0057(14) 0.0058(14) -0.0018(13) O
    O8 0.046(2) 0.042(2) 0.0183(16) 0.0056(18) 0.0151(16) 0.0045(14) O
    N1 0.046(3) 0.036(2) 0.0238(19) 0.000(2) 0.0145(19) -0.0008(17) N
    N2 0.041(3) 0.032(2) 0.026(2) -0.0008(19) 0.0129(19) -0.0004(17) N
    C1 0.022(2) 0.029(2) 0.021(2) 0.0003(19) 0.0066(18) 0.0038(18) C
    C2 0.022(2) 0.028(2) 0.021(2) 0.0016(18) 0.0043(19) 0.0002(18) C
    C3 0.023(2) 0.036(2) 0.017(2) 0.0012(19) 0.0094(18) 0.0015(19) C
    C4 0.026(2) 0.031(2) 0.020(2) -0.0031(19) 0.0053(19) 0.0032(17) C
    C5 0.035(3) 0.029(2) 0.023(2) -0.002(2) 0.008(2) 0.0023(18) C
    C6 0.032(3) 0.030(2) 0.022(2) -0.001(2) 0.009(2) -0.0003(19) C
    C7 0.028(3) 0.028(2) 0.020(2) -0.0008(19) 0.0069(19) 0.0026(18) C
    C8 0.028(3) 0.027(2) 0.018(2) -0.0036(19) 0.0045(19) -0.0008(17) C
    C9 0.035(3) 0.028(2) 0.020(2) -0.004(2) 0.007(2)   0.0008(18) C
    C10 0.030(3) 0.030(3) 0.018(2) -0.0027(19) 0.0073(19) 0.0007(18) C
    C11 0.040(3) 0.034(3) 0.027(2) 0.001(2) 0.010(2) -0.0020(19) C
    C12 0.037(3) 0.045(3) 0.020(2) 0.003(2) 0.012(2) 0.008(2) C
    C13 0.026(3) 0.028(2) 0.0164(19) -0.0014(19) 0.0057(19) 0.0029(17) C
    C14 0.028(3) 0.028(2) 0.019(2) 0.002(2) 0.0063(19) 0.0017(18) C
    C15 0.029(3) 0.037(3) 0.020(2) -0.002(2) 0.008(2) 0.001(2) C
    C16 0.032(3) 0.033(3) 0.023(2) -0.002(2) 0.007(2) 0.0092(18) C
    C17 0.033(3) 0.026(2) 0.028(2) -0.002(2) 0.008(2) 0.0022(19) C
    C18 0.032(3) 0.030(2) 0.020(2) 0.000(2) 0.005(2) -0.0018(18) C
    C19 0.025(3) 0.025(2) 0.019(2) -0.0012(19) 0.0045(19) 0.0013(18) C
    C20 0.026(2) 0.027(2) 0.022(2) -0.0017(19) 0.005(2) 0.0033(18) C
    C21 0.031(3) 0.027(2) 0.0177(19) -0.0022(19) 0.0084(19) 0.0035(17) C
    C22 0.030(3) 0.026(2) 0.022(2) -0.0027(19) 0.006(2) 0.0013(18) C
    C23 0.035(3) 0.032(3) 0.026(2) -0.002(2) 0.005(2) -0.0026(19) C
    C24 0.039(3) 0.049(3) 0.024(2) -0.002(3) 0.016(2) 0.007(2) C
loop_
    _geom_bond_atom_site_label_1
    _geom_bond_atom_site_label_2
    _geom_bond_site_symmetry_1
    _geom_bond_site_symmetry_2
    _geom_bond_distance
    _geom_bond_publ_flag
    O1 C10 . . 1.24(4) ?
    O2 C10 . . 1.311(9) ?
    O2 H2o . . 0.85(6) ?
    O3 C2 . . 1.35(4) ?
    O3 C11 . . 1.46(2) ?
    O4 C3 . . 1.367(18) ?
    O4 C12 . . 1.44(2) ?
    O5 C22 . . 1.24(4) ?
    O6 C22 . . 1.303(9) ?
    O6 H6o . . 0.85(5) ?
    O7 C14 . . 1.36(4) ?
    O7 C23 . . 1.45(2) ?
    O8 C15 . . 1.373(17) ?
    O8 C24 . . 1.43(3) ?
    N1 C9 . . 1.16(3) ?
    N2 C21 . . 1.15(3) ?
    C1 C2 . . 1.411(16) ?
    C1 C6 . . 1.40(4) ?
    C1 C7 . . 1.45(3) ?
    C2 C3 . . 1.41(3) ?
    C3 C4 . . 1.37(4) ?
    C4 C5 . . 1.394(16) ?
    C4 H4 . . 0.96 ?
    C5 C6 . . 1.38(3) ?
    C5 H5 . . 0.96 ?
    C6 H6 . . 0.96 ?
    C7 C8 . . 1.362(8) ?
    C7 H7 . . 0.96 ?
    C8 C9 . . 1.42(4) ?
    C8 C10 . . 1.48(3) ?
    C11 H11a . . 0.96 ?
    C11 H11b . . 0.96 ?
    C11 H11c . . 0.96 ?
    C12 H12a . . 0.96 ?
    C12 H12b . . 0.96 ?
    C12 H12c . . 0.96 ?
    C13 C14 . . 1.418(15) ?
    C13 C18 . . 1.41(4) ?
    C13 C19 . . 1.45(3) ?
    C14 C15 . . 1.40(3) ?
    C15 C16 . . 1.38(4) ?
    C16 C17 . . 1.391(15) ?
    C16 H16 . . 0.96 ?
    C17 C18 . . 1.37(3) ?
    C17 H17 . . 0.96 ?
    C18 H18 . . 0.96 ?
    C19 C20 . . 1.364(8) ?
    C19 H19 . . 0.96 ?
    C20 C21 . . 1.43(3) ?
    C20 C22 . . 1.48(3) ?
    C23 H23a . . 0.96 ?
    C23 H23b . . 0.96 ?
    C23 H23c . . 0.96 ?
    C24 H24a . . 0.96 ?
    C24 H24b . . 0.96 ?
    C24 H24c . . 0.96 ?
loop_
    _geom_angle_atom_site_label_1
    _geom_angle_atom_site_label_2
    _geom_angle_atom_site_label_3
    _geom_angle_site_symmetry_1
    _geom_angle_site_symmetry_2
    _geom_angle_site_symmetry_3
    _geom_angle
    _geom_angle_publ_flag
    C10 O2 H2o . . . 109(5) ?
    C2 O3 C11 . . . 116.4(14) ?
    C3 O4 C12 . . . 118(2) ?
    C22 O6 H6o . . . 98(5) ?
    C14 O7 C23 . . . 116.3(14) ?
    C15 O8 C24 . . . 118(2) ?
    C2 C1 C6 . . . 119.1(17) ?
    C2 C1 C7 . . . 117(2) ?
    C6 C1 C7 . . . 124.4(12) ?
    O3 C2 C1 . . . 119.3(17) ?
    O3 C2 C3 . . . 121.0(12) ?
    C1 C2 C3 . . . 120(2) ?
    O4 C3 C2 . . . 115(2) ?
    O4 C3 C4 . . . 125.3(17) ?
    C2 C3 C4 . . . 120.0(12) ?
    C3 C4 C5 . . . 120.3(18) ?
    C3 C4 H4 . . . 119.845 ?
    C5 C4 H4 . . . 119.8442 ?
    C4 C5 C6 . . . 121(3) ?
    C4 C5 H5 . . . 119.6762 ?
    C6 C5 H5 . . . 119.6755 ?
    C1 C6 C5 . . . 120.4(13) ?
    C1 C6 H6 . . . 119.8163 ?
    C5 C6 H6 . . . 119.8174 ?
    C1 C7 C8 . . . 131(2) ?
    C1 C7 H7 . . . 114.6249 ?
    C8 C7 H7 . . . 114.6246 ?
    C7 C8 C9 . . . 125(2) ?
    C7 C8 C10 . . . 119(2) ?
    C9 C8 C10 . . . 116.0(9) ?
    N1 C9 C8 . . . 177.1(17) ?
    O1 C10 O2 . . . 124(2) ?
    O1 C10 C8 . . . 121.9(9) ?
    O2 C10 C8 . . . 115(2) ?
    O3 C11 H11a . . . 109.4714 ?
    O3 C11 H11b . . . 109.4709 ?
    O3 C11 H11c . . . 109.4705 ?
    H11a C11 H11b . . . 109.4718 ?
    H11a C11 H11c . . . 109.4715 ?
    H11b C11 H11c . . . 109.4713 ?
    O4 C12 H12a . . . 109.471 ?
    O4 C12 H12b . . . 109.4717 ?
    O4 C12 H12c . . . 109.4716 ?
    H12a C12 H12b . . . 109.4706 ?
    H12a C12 H12c . . . 109.4709 ?
    H12b C12 H12c . . . 109.4715 ?
    C14 C13 C18 . . . 118.8(17) ?
    C14 C13 C19 . . . 117(2) ?
    C18 C13 C19 . . . 124.4(11) ?
    O7 C14 C13 . . . 118.5(17) ?
    O7 C14 C15 . . . 121.5(12) ?
    C13 C14 C15 . . . 120(2) ?
    O8 C15 C14 . . . 115(2) ?
    O8 C15 C16 . . . 125.2(18) ?
    C14 C15 C16 . . . 119.9(12) ?
    C15 C16 C17 . . . 119.9(18) ?
    C15 C16 H16 . . . 120.0398 ?
    C17 C16 H16 . . . 120.0393 ?
    C16 C17 C18 . . . 122(3) ?
    C16 C17 H17 . . . 119.1935 ?
    C18 C17 H17 . . . 119.193 ?
    C13 C18 C17 . . . 119.8(13) ?
    C13 C18 H18 . . . 120.1038 ?
    C17 C18 H18 . . . 120.1024 ?
    C13 C19 C20 . . . 130(2) ?
    C13 C19 H19 . . . 115.0573 ?
    C20 C19 H19 . . . 115.0579 ?
    C19 C20 C21 . . . 126(2) ?
    C19 C20 C22 . . . 119(2) ?
    C21 C20 C22 . . . 114.9(9) ?
    N2 C21 C20 . . . 178.7(18) ?
    O5 C22 O6 . . . 124(2) ?
    O5 C22 C20 . . . 121.2(9) ?
    O6 C22 C20 . . . 115(2) ?
    O7 C23 H23a . . . 109.4707 ?
    O7 C23 H23b . . . 109.4723 ?
    O7 C23 H23c . . . 109.472 ?
    H23a C23 H23b . . . 109.4696 ?
    H23a C23 H23c . . . 109.4705 ?
    H23b C23 H23c . . . 109.4722 ?
    O8 C24 H24a . . . 109.4715 ?
    O8 C24 H24b . . . 109.4709 ?
    O8 C24 H24c . . . 109.4717 ?
    H24a C24 H24b . . . 109.4707 ?
    H24a C24 H24c . . . 109.4706 ?
    H24b C24 H24c . . . 109.4718 ?
loop_
    _geom_torsion_atom_site_label_1
    _geom_torsion_atom_site_label_2
    _geom_torsion_atom_site_label_3
    _geom_torsion_atom_site_label_4
    _geom_torsion_site_symmetry_1
    _geom_torsion_site_symmetry_2
    _geom_torsion_site_symmetry_3
    _geom_torsion_site_symmetry_4
    _geom_torsion
    _geom_torsion_publ_flag
    C1 C2 O3 C11 . . . . -120.5(7) ?
    C2 C3 O4 C12 . . . . -178.0(5) ?
    C13 C14 O7 C23 . . . . 121.0(7) ?
    C14 C15 O8 C24 . . . . 177.1(6) ?
loop_
    _geom_hbond_atom_site_label_D
    _geom_hbond_atom_site_label_H
    _geom_hbond_atom_site_label_A
    _geom_hbond_site_symmetry_A
    _geom_hbond_distance_DH
    _geom_hbond_distance_HA
    _geom_hbond_distance_DA
    _geom_hbond_angle_DHA
    _geom_hbond_publ_flag
    O6 H6o O1 1_556 0.85(5) 1.82(6) 2.62(3) 154(6) y
    O2 H2o O5 1_554 0.85(6) 1.79(6) 2.63(3) 169(8) y
    C11 H11c O4 1_655 0.96 2.56 3.50(3) 166.68 y
    C23 H23a O3 1_655 0.96 2.56 3.42(4) 148.94 y
_iucr_refine_instructions_details
;
## m50
Version Jana2006
title
cell 3.8564 27.1779 10.4681 90 99.9661 90
esdcell 0.0005 0.003 0.0009 0 0.009 0
spgroup P21 4 22
lattice P
symmetry x y z
symmetry -x y+1/2 -z
unitsnumb 4
chemform C12 H11 N O4
formtab -62
atom C atradius 0.77 color 128073041
atom H atradius 0.46 color 255204204
atom N atradius 0.74 color 176185230
atom O atradius 0.74 color 254003000
twin 2
     1.0000    -0.5479     0.0000
     0.0100     1.0000     0.0000
     0.0000    -0.0200     1.0000
roundmethod 1
end
*******************************************************************************
contour
end contour
dist
  angles 1 hamax 2.6 dhamin 120
  torsion C1 C2 O3 C11
  torsion C2 C3 O4 C12
  torsion C13 C14 O7 C23
  torsion C14 C15 O8 C24
end dist
fourier
  maptype 6
end fourier
refine
  cycles 100 fsquare 1 badref 10 unstab 0.025 damp 0.5 twmax 0.35 twdiff 0.23
  convlim 0.01
  distfix 0.85 0.01 O2 H2o; O6 H6o;
  keep hydro triang C4 2 1 C3 C5 0.96 H4
  keep ADP riding C4 1.2 H4
  keep hydro triang C5 2 1 C6 C4 0.96 H5
  keep ADP riding C5 1.2 H5
  keep hydro triang C6 2 1 C5 C1 0.96 H6
  keep ADP riding C6 1.2 H6
  keep hydro triang C7 2 1 C8 C1 0.96 H7
  keep ADP riding C7 1.2 H7
  keep hydro tetrahed C11 1 3 O3 0.96 H11a H11b H11c
  keep ADP riding C11 1.5 H11a H11b H11c
  keep hydro tetrahed C12 1 3 O4 0.96 H12a H12b H12c
  keep ADP riding C12 1.5 H12a H12b H12c
  keep hydro triang C16 2 1 C15 C17 0.96 H16
  keep ADP riding C16 1.2 H16
  keep hydro triang C17 2 1 C18 C16 0.96 H17
  keep ADP riding C17 1.2 H17
  keep hydro triang C18 2 1 C17 C13 0.96 H18
  keep ADP riding C18 1.2 H18
  keep hydro triang C19 2 1 C20 C13 0.96 H19
  keep ADP riding C19 1.2 H19
  keep hydro tetrahed C23 1 3 O7 0.96 H23a H23b H23c
  keep ADP riding C23 1.5 H23a H23b H23c
  keep hydro tetrahed C24 1 3 O8 0.96 H24a H24b H24c
  keep ADP riding C24 1.5 H24a H24b H24c
  keep ADP riding O6 1.5 H6o
  keep ADP riding O2 1.5 H2o
end refine
## m40
   56    0    0    1
 7.820651 0.000000 0.000000 0.000000 0.000000 0.342961      100001
 0.000000                                                   0
 0.000000 0.000000 0.000000 0.000000 0.000000 0.000000      000000
 0.000000 0.000000 0.000000 0.000000 0.000000 0.000000      000000
O1        4  2     1.000000 0.264872 0.633516 0.413039
 0.051213 0.025951 0.023656-0.001460 0.015211 0.000531      0111111111
O2        4  2     1.000000 0.495713 0.584589 0.276443
 0.053257 0.031598 0.022212-0.000340 0.016616 0.003634      0111111111
O3        4  2     1.000000-0.016490 0.583911 0.793835
 0.039191 0.028187 0.018281 0.005235 0.007446 0.000640      0111111111
O4        4  2     1.000000-0.125372 0.523318 0.985134
 0.042493 0.035630 0.018268 0.000758 0.016241 0.003287      0111111111
O5        4  2     1.000000 0.583310 0.664637 1.145152
 0.047524 0.025580 0.024870 0.002937 0.011825 0.003849      0111111111
O6        4  2     1.000000 0.347168 0.713272 1.281640
 0.047193 0.032866 0.023789 0.000923 0.018114 0.003806      0111111111
O7        4  2     1.000000 0.859432 0.717006 0.762688
 0.037288 0.030405 0.017723 0.005691 0.005799-0.001834      0111111111
O8        4  2     1.000000 0.953423 0.779331 0.571861
 0.045752 0.041822 0.018319 0.005628 0.015052 0.004508      0111111111
N1        3  2     1.000000 0.546351 0.467813 0.368352
 0.046306 0.035794 0.023793 0.000454 0.014514-0.000801      0111111111
N2        3  2     1.000000 0.283689 0.829520 1.189940
 0.040858 0.032181 0.025814-0.000772 0.012934-0.000407      0111111111
C1        1  2     1.000000 0.152807 0.517072 0.670197
 0.021937 0.029197 0.020751 0.000280 0.006606 0.003825      0111111111
C2        1  2     1.000000 0.045272 0.535147 0.783495
 0.021941 0.027941 0.021169 0.001578 0.004308 0.000212      0111111111
C3        1  2     1.000000-0.016019 0.501920 0.880827
 0.023484 0.035718 0.016550 0.001167 0.009416 0.001488      0111111111
C4        1  2     1.000000 0.029825 0.452385 0.865032
 0.025968 0.030536 0.020435-0.003069 0.005341 0.003183      0111111111
C5        1  2     1.000000 0.133227 0.434560 0.752544
 0.035335 0.029186 0.023046-0.002300 0.008238 0.002346      0111111111
C6        1  2     1.000000 0.191657 0.466295 0.655954
 0.031976 0.029976 0.021934-0.000667 0.009202-0.000337      0111111111
C7        1  2     1.000000 0.209967 0.553396 0.574228
 0.027708 0.028041 0.020118-0.000809 0.006861 0.002649      0111111111
C8        1  2     1.000000 0.332817 0.548304 0.460537
 0.027716 0.026970 0.018334-0.003603 0.004461-0.000812      0111111111
C9        1  2     1.000000 0.444496 0.503388 0.410985
 0.035351 0.028332 0.019967-0.003889 0.006496 0.000762      0111111111
C10       1  2     1.000000 0.363593 0.592610 0.381835
 0.030184 0.029605 0.018385-0.002658 0.007321 0.000727      0111111111
C11       1  2     1.000000 0.196408 0.609422 0.902461
 0.040101 0.034020 0.027120 0.000813 0.010428-0.002016      0111111111
C12       1  2     1.000000-0.181754 0.491872 1.089970
 0.037200 0.045433 0.020051 0.002923 0.011936 0.007522      0111111111
C13       1  2     1.000000 0.680150 0.782478 0.888803
 0.026248 0.028129 0.016426-0.001377 0.005661 0.002933      0111111111
C14       1  2     1.000000 0.789271 0.765730 0.773754
 0.027609 0.028495 0.018841 0.001686 0.006307 0.001686      0111111111
C15       1  2     1.000000 0.835806 0.799404 0.676855
 0.029121 0.037274 0.019853-0.002447 0.007808 0.001107      0111111111
C16       1  2     1.000000 0.772139 0.848846 0.693225
 0.032132 0.032801 0.022552-0.002219 0.006940 0.009233      0111111111
C17       1  2     1.000000 0.667882 0.865107 0.806713
 0.032795 0.026217 0.027841-0.001629 0.007944 0.002187      0111111111
C18       1  2     1.000000 0.623772 0.833215 0.903682
 0.032436 0.029567 0.020042 0.000410 0.005329-0.001789      0111111111
C19       1  2     1.000000 0.632415 0.745328 0.983985
 0.024809 0.025168 0.018936-0.001183 0.004456 0.001267      0111111111
C20       1  2     1.000000 0.509805 0.749920 1.098043
 0.025925 0.027153 0.022073-0.001656 0.004611 0.003275      0111111111
C21       1  2     1.000000 0.386700 0.794321 1.148221
 0.031192 0.027398 0.017686-0.002155 0.008381 0.003511      0111111111
C22       1  2     1.000000 0.482536 0.705499 1.177721
 0.029712 0.025874 0.021525-0.002692 0.006176 0.001303      0111111111
C23       1  2     1.000000 0.652769 0.691463 0.653921
 0.034566 0.032082 0.026353-0.001520 0.004565-0.002625      0111111111
C24       1  2     1.000000 0.990229 0.811399 0.466791
 0.038601 0.048564 0.023640-0.001897 0.016148 0.006755      0111111111
H4        2  1     1.000000-0.009489 0.429884 0.931765
 0.030586 0.000000 0.000000 0.000000 0.000000 0.000000      0000000000
H5        2  1     1.000000 0.164008 0.399816 0.742312
 0.034572 0.000000 0.000000 0.000000 0.000000 0.000000      0000000000
H6        2  1     1.000000 0.259432 0.453504 0.578406
 0.032907 0.000000 0.000000 0.000000 0.000000 0.000000      0000000000
H7        2  1     1.000000 0.151405 0.586516 0.594259
 0.029958 0.000000 0.000000 0.000000 0.000000 0.000000      0000000000
H11a      2  1     1.000000 0.276460 0.640183 0.873092
 0.049798 0.000000 0.000000 0.000000 0.000000 0.000000      0000000000
H11b      2  1     1.000000 0.057229 0.615435 0.968529
 0.049798 0.000000 0.000000 0.000000 0.000000 0.000000      0000000000
H11c      2  1     1.000000 0.395751 0.589449 0.937304
 0.049798 0.000000 0.000000 0.000000 0.000000 0.000000      0000000000
H12a      2  1     1.000000-0.277146 0.510825 1.153105
 0.050096 0.000000 0.000000 0.000000 0.000000 0.000000      0000000000
H12b      2  1     1.000000-0.343933 0.466212 1.057064
 0.050096 0.000000 0.000000 0.000000 0.000000 0.000000      0000000000
H12c      2  1     1.000000 0.038147 0.477570 1.129783
 0.050096 0.000000 0.000000 0.000000 0.000000 0.000000      0000000000
H16       2  1     1.000000 0.799855 0.871938 0.626328
 0.034679 0.000000 0.000000 0.000000 0.000000 0.000000      0000000000
H17       2  1     1.000000 0.625840 0.899564 0.817252
 0.034356 0.000000 0.000000 0.000000 0.000000 0.000000      0000000000
H18       2  1     1.000000 0.554606 0.845365 0.981646
 0.032706 0.000000 0.000000 0.000000 0.000000 0.000000      0000000000
H19       2  1     1.000000 0.697053 0.712524 0.963477
 0.027469 0.000000 0.000000 0.000000 0.000000 0.000000      0000000000
H23a      2  1     1.000000 0.668315 0.656625 0.668972
 0.046627 0.000000 0.000000 0.000000 0.000000 0.000000      0000000000
H23b      2  1     1.000000 0.411362 0.701661 0.644608
 0.046627 0.000000 0.000000 0.000000 0.000000 0.000000      0000000000
H23c      2  1     1.000000 0.741703 0.699179 0.576118
 0.046627 0.000000 0.000000 0.000000 0.000000 0.000000      0000000000
H24a      2  1     1.000000 1.067113 0.792805 0.398881
 0.053482 0.000000 0.000000 0.000000 0.000000 0.000000      0000000000
H24b      2  1     1.000000 0.767557 0.826519 0.434114
 0.053482 0.000000 0.000000 0.000000 0.000000 0.000000      0000000000
H24c      2  1     1.000000 1.160735 0.836408 0.496817
 0.053482 0.000000 0.000000 0.000000 0.000000 0.000000      0000000000
H6o       2  1     1.000000 0.315144 0.683388 1.301412
 0.049788 0.000000 0.000000 0.000000 0.000000 0.000000      0111000000
H2o       2  1     1.000000 0.496745 0.611457 0.234746
 0.051734 0.000000 0.000000 0.000000 0.000000 0.000000      0111000000
----------------------------   s.u. block   ----------------------------
 0.065555 0.000000 0.000000 0.000000 0.000000 0.010744
 0.000000
 0.000000 0.000000 0.000000 0.000000 0.000000 0.000000
 0.000000 0.000000 0.000000 0.000000 0.000000 0.000000
O1                 0.000000 0.001085 0.001057 0.000331
 0.002270 0.001730 0.001619 0.001521 0.001557 0.001283
O2                 0.000000 0.001093 0.001060 0.000317
 0.002359 0.001880 0.001557 0.001767 0.001599 0.001418
O3                 0.000000 0.000923 0.001057 0.000287
 0.001983 0.001712 0.001401 0.001459 0.001361 0.001304
O4                 0.000000 0.000951 0.001058 0.000319
 0.002165 0.001841 0.001527 0.001591 0.001488 0.001340
O5                 0.000000 0.001038 0.001057 0.000331
 0.002232 0.001782 0.001758 0.001510 0.001604 0.001269
O6                 0.000000 0.001033 0.001059 0.000319
 0.002259 0.001876 0.001593 0.001654 0.001594 0.001417
O7                 0.000000 0.000925 0.001057 0.000285
 0.001988 0.001795 0.001442 0.001433 0.001422 0.001299
O8                 0.000000 0.001019 0.001058 0.000336
 0.002325 0.001954 0.001577 0.001777 0.001602 0.001448
N1                 0.000000 0.001334 0.001062 0.000410
 0.002728 0.002347 0.001913 0.001998 0.001925 0.001740
N2                 0.000000 0.001260 0.001061 0.000393
 0.002563 0.002309 0.001998 0.001884 0.001853 0.001698
C1                 0.000000 0.001228 0.001063 0.000459
 0.002387 0.002436 0.002096 0.001919 0.001830 0.001823
C2                 0.000000 0.001308 0.001064 0.000428
 0.002392 0.002347 0.002123 0.001757 0.001863 0.001812
C3                 0.000000 0.001232 0.001065 0.000433
 0.002383 0.002453 0.002097 0.001948 0.001838 0.001870
C4                 0.000000 0.001294 0.001064 0.000440
 0.002475 0.002405 0.002035 0.001906 0.001938 0.001732
C5                 0.000000 0.001383 0.001065 0.000451
 0.002805 0.002408 0.002167 0.002048 0.002023 0.001806
C6                 0.000000 0.001329 0.001064 0.000449
 0.002779 0.002440 0.002305 0.002033 0.002078 0.001852
C7                 0.000000 0.001304 0.001064 0.000428
 0.002554 0.002384 0.002111 0.001928 0.001929 0.001842
C8                 0.000000 0.001356 0.001065 0.000424
 0.002526 0.002360 0.002103 0.001924 0.001946 0.001729
C9                 0.000000 0.001350 0.001065 0.000449
 0.002736 0.002436 0.002041 0.002035 0.001950 0.001808
C10                0.000000 0.001293 0.001065 0.000416
 0.002504 0.002525 0.002009 0.001941 0.001906 0.001805
C11                0.000000 0.001501 0.001065 0.000492
 0.003009 0.002648 0.002372 0.002187 0.002135 0.001917
C12                0.000000 0.001446 0.001065 0.000479
 0.002884 0.003002 0.002145 0.002290 0.002015 0.002109
C13                0.000000 0.001261 0.001064 0.000446
 0.002505 0.002305 0.001929 0.001869 0.001864 0.001720
C14                0.000000 0.001335 0.001064 0.000442
 0.002585 0.002356 0.002188 0.001951 0.001932 0.001778
C15                0.000000 0.001335 0.001067 0.000438
 0.002642 0.002644 0.002201 0.002110 0.002045 0.002067
C16                0.000000 0.001384 0.001065 0.000457
 0.002687 0.002625 0.002279 0.002060 0.002007 0.001832
C17                0.000000 0.001367 0.001065 0.000454
 0.002775 0.002310 0.002325 0.001995 0.002047 0.001878
C18                0.000000 0.001349 0.001064 0.000445
 0.002805 0.002499 0.002202 0.001965 0.001973 0.001816
C19                0.000000 0.001324 0.001064 0.000423
 0.002547 0.002226 0.002075 0.001870 0.001893 0.001830
C20                0.000000 0.001316 0.001064 0.000436
 0.002481 0.002341 0.002206 0.001871 0.001986 0.001847
C21                0.000000 0.001323 0.001063 0.000425
 0.002515 0.002455 0.001852 0.001912 0.001888 0.001724
C22                0.000000 0.001326 0.001065 0.000434
 0.002636 0.002455 0.002141 0.001948 0.002040 0.001824
C23                0.000000 0.001446 0.001065 0.000460
 0.002803 0.002525 0.002284 0.002081 0.002075 0.001875
C24                0.000000 0.001499 0.001065 0.000481
 0.003091 0.003107 0.002361 0.002510 0.002330 0.002159
H4                 0.000000-0.100000-0.100000-0.100000
 0.000000 0.000000 0.000000 0.000000 0.000000 0.000000
H5                 0.000000-0.100000-0.100000-0.100000
 0.000000 0.000000 0.000000 0.000000 0.000000 0.000000
H6                 0.000000-0.100000-0.100000-0.100000
 0.000000 0.000000 0.000000 0.000000 0.000000 0.000000
H7                 0.000000-0.100000-0.100000-0.100000
 0.000000 0.000000 0.000000 0.000000 0.000000 0.000000
H11a               0.000000-0.100000-0.100000-0.100000
 0.000000 0.000000 0.000000 0.000000 0.000000 0.000000
H11b               0.000000-0.100000-0.100000-0.100000
 0.000000 0.000000 0.000000 0.000000 0.000000 0.000000
H11c               0.000000-0.100000-0.100000-0.100000
 0.000000 0.000000 0.000000 0.000000 0.000000 0.000000
H12a               0.000000-0.100000-0.100000-0.100000
 0.000000 0.000000 0.000000 0.000000 0.000000 0.000000
H12b               0.000000-0.100000-0.100000-0.100000
 0.000000 0.000000 0.000000 0.000000 0.000000 0.000000
H12c               0.000000-0.100000-0.100000-0.100000
 0.000000 0.000000 0.000000 0.000000 0.000000 0.000000
H16                0.000000-0.100000-0.100000-0.100000
 0.000000 0.000000 0.000000 0.000000 0.000000 0.000000
H17                0.000000-0.100000-0.100000-0.100000
 0.000000 0.000000 0.000000 0.000000 0.000000 0.000000
H18                0.000000-0.100000-0.100000-0.100000
 0.000000 0.000000 0.000000 0.000000 0.000000 0.000000
H19                0.000000-0.100000-0.100000-0.100000
 0.000000 0.000000 0.000000 0.000000 0.000000 0.000000
H23a               0.000000-0.100000-0.100000-0.100000
 0.000000 0.000000 0.000000 0.000000 0.000000 0.000000
H23b               0.000000-0.100000-0.100000-0.100000
 0.000000 0.000000 0.000000 0.000000 0.000000 0.000000
H23c               0.000000-0.100000-0.100000-0.100000
 0.000000 0.000000 0.000000 0.000000 0.000000 0.000000
H24a               0.000000-0.100000-0.100000-0.100000
 0.000000 0.000000 0.000000 0.000000 0.000000 0.000000
H24b               0.000000-0.100000-0.100000-0.100000
 0.000000 0.000000 0.000000 0.000000 0.000000 0.000000
H24c               0.000000-0.100000-0.100000-0.100000
 0.000000 0.000000 0.000000 0.000000 0.000000 0.000000
H6o                0.000000 0.019222 0.001358 0.006516
 0.000000 0.000000 0.000000 0.000000 0.000000 0.000000
H2o                0.000000 0.020137 0.001711 0.005909
 0.000000 0.000000 0.000000 0.000000 0.000000 0.000000
--------------------------   Saved points   ----------------------------
    0
--------------------------   Fourier maxima   --------------------------
    1    1    1
max1      1  1     1.000000 0.391360 0.023372 0.170513      000  0  0  0
     0.20     0.19
max2      1  1     1.000000 0.365488 0.984227 0.161276      000  0  0  0
     0.20     0.19
max3      1  1     1.000000 0.425607 0.334758 0.813876      000  0  0  0
     0.24     0.19
max4      1  1     1.000000 0.468668 0.164198 0.844584      000  0  0  0
     0.24     0.17
max5      1  1     1.000000 0.441249 0.091882 0.166774      000  0  0  0
     0.23     0.17
max6      1  1     1.000000 0.470360 0.128573 0.853267      000  0  0  0
     0.27     0.16
max7      1  1     1.000000 0.360728 0.332185 0.318808      000  0  0  0
     0.19     0.15
max8      1  1     1.000000 0.214159 0.467166 0.358048      000  0  0  0
     0.20     0.15
max9      1  1     1.000000 0.278586 0.862949 0.178409      000  0  0  0
     0.17     0.14
max10     1  1     1.000000 0.285030 0.934917 0.147481      000  0  0  0
     0.18     0.14
--------------------------   Fourier minima   --------------------------
    1    1    1
min1      1  1     1.000000 0.449949 0.584543 0.535112      000  0  0  0
     0.21     0.16
min2      1  1     1.000000 0.349054 0.141507 0.444986      000  0  0  0
     0.16     0.15
min3      1  1     1.000000 0.310935 0.223502 0.944502      000  0  0  0
     0.23     0.15
min4      1  1     1.000000-0.024909 0.978155 0.963440      000  0  0  0
     0.19     0.15
min5      1  1     1.000000 0.231119 0.266124 0.954526      000  0  0  0
     0.21     0.14
min6      1  1     1.000000 0.481948 0.991477 0.492461      000  0  0  0
     0.18     0.14
min7      1  1     1.000000 0.226356 0.185565 0.977264      000  0  0  0
     0.19     0.14
min8      1  1     1.000000 0.189575 0.187064 0.504811      000  0  0  0
     0.17     0.13
min9      1  1     1.000000 0.414217 0.182777 0.484071      000  0  0  0
     0.14     0.13
min10     1  1     1.000000 0.384098 0.635519 0.565038      000  0  0  0
     0.17     0.13
------------------------------------------------------------------------
;
