# Supplementary material for: (E)-2-Cyano-3-(2,3-dimeth­oxy­phen­yl)acrylic acid
Source: Acta Crystallogr Sect E Struct Rep Online. 2011 Nov 30;67(Pt 12):o3508–9. doi: 10.1107/S1600536811051129 (PMC3239130; doi:10.1107/S1600536811051129)
Supplement: Supplementary file 2 [file e-67-o3508-Isup2.hkl]

#
# h,k,l, Fc-squared, Fo-squared, sigma(Fo-squared) and status flag
#
data_I
_shelx_title                             '   '
_shelx_refln_list_code                   4
_shelx_F_calc_maximum                    125.58
_exptl_crystal_F_000                     488
_reflns_d_resolution_high                0.8364

loop_
 _symmetry_equiv_pos_as_xyz
 'x, y, z'
 '-x, y+1/2, -z'

_cell_length_a                           3.8564(5)
_cell_length_b                           27.178(3)
_cell_length_c                           10.4681(9)
_cell_angle_alpha                        90
_cell_angle_beta                         99.966(9)
_cell_angle_gamma                        90

_shelx_F_squared_multiplier              1.000

loop_
 _refln_index_h
 _refln_index_k
 _refln_index_l
 _refln_F_squared_calc
 _refln_F_squared_meas
 _refln_F_squared_sigma
 _refln_observed_status
   0   0   1   114.27   146.46   6.16 o
   0   0   2  2334.76  3185.62  41.49 o
   0   0   3   220.11   312.10  10.53 o
   0   0   4   814.00  1214.71  23.22 o
   0   0   5   245.92   305.67   8.52 o
   0   0   6   171.22   196.13   5.67 o
   0   0   7   179.58   245.72   7.66 o
   0   0  11     4.27     9.77   1.61 o
   0   0  12     7.20     6.48   1.20 o
   0   1   1   272.15   262.83   3.61 o
   0   1   2  1653.22  2042.23  16.92 o
   0   1   3   518.53   670.79  10.32 o
   0   1   4   456.42   545.90   8.41 o
   0   1   5   204.95   257.71   6.15 o
   0   1   6   703.28   822.39   8.03 o
   0   1  11     4.05     5.78   1.05 o
   0   1  12    10.47     9.12   0.87 o
   0   2   9    17.54    27.01   1.52 o
   0   2  10     1.34     2.31   1.22 <
   0   2  11     0.08    -1.30   1.07 <
   0   2  12    10.30    10.64   1.08 o
   0   3   1  2280.98  2360.66  16.26 o
   0   3   2  1638.77  1815.68  15.50 o
   0   3   3    30.90    28.03   3.41 o
   0   3   4   115.58   164.34   6.64 o
   0   3   5   308.26   499.27  10.59 o
   0   3   6   192.48   265.48   4.39 o
   0   3   7   152.65   211.65   4.31 o
   0   3   8   118.15   158.41   4.24 o
   0   3   9   231.60   333.48   4.32 o
   0   3  10   302.48   431.41   5.35 o
   0   3  11    43.77    50.83   1.94 o
   0   3  12    17.59    17.75   1.45 o
   0   4   0  5990.26  5924.95  51.14 o
   0   4   1   404.54   385.38   6.76 o
   0   4   2   934.22   974.61  12.78 o
   0   4   3   592.27   662.21  11.55 o
   0   4   4   163.14   194.64   6.05 o
   0   4   5    43.88    45.22   3.22 o
   0   4   6    21.39    22.95   1.61 o
   0   4   7    13.38    20.77   1.99 o
   0   4   8   347.38   438.93   7.13 o
   0   4   9   406.39   532.80   6.09 o
   0   4  10   233.21   301.31   4.33 o
   0   4  11     6.31     6.40   1.07 o
   0   4  12    42.52    39.89   2.13 o
   0   5   1    45.36    45.69   2.77 o
   0   5   2   586.88   559.07  10.91 o
   0   5   3   265.59   288.72   7.23 o
   0   5   4  1249.98  1404.59  14.23 o
   0   5   5   126.80   144.29   5.07 o
   0   5   6   577.66   736.02   7.97 o
   0   5   7    56.56    74.05   2.94 o
   0   5   8    30.64    30.79   1.85 o
   0   5   9   304.63   367.51   5.18 o
   0   5  10   180.16   211.98   4.06 o
   0   5  11     0.82     3.22   1.03 o
   0   5  12     9.89     8.78   1.29 o
   0   6   0   504.45   525.83  13.89 o
   0   6   1    49.53    51.50   3.18 o
   0   6   2   771.27   724.33  11.55 o
   0   6   3    69.12    65.92   3.91 o
   0   6   4  3288.00  3615.37  22.70 o
   0   6   5   175.46   210.32   6.09 o
   0   6   6   703.28   794.01   8.72 o
   0   6   7     8.60     9.50   1.90 o
   0   6   8    90.32   101.99   2.97 o
   0   6   9     6.78     8.36   1.35 o
   0   6  10    11.10    11.41   1.49 o
   0   6  11    38.29    38.94   1.89 o
   0   6  12    19.56    18.21   1.75 o
   0   7   1   252.64   235.13   6.62 o
   0   7   2  1562.67  1589.06  18.98 o
   0   7   3   168.96   159.88   5.66 o
   0   7   4  1735.45  1986.59  18.86 o
   0   7   5     8.79     9.34   2.35 o
   0   7   6   270.32   290.09   5.60 o
   0   7   7   207.35   221.59   4.97 o
   0   7   8     3.47     2.70   1.62 <
   0   7   9    50.25    58.14   2.72 o
   0   7  10    18.00    19.94   1.71 o
   0   7  11    34.63    34.60   1.92 o
   0   7  12    85.27    80.60   4.16 o
   0   8   0  1108.95   992.83  22.35 o
   0   8   1   738.06   708.38  11.16 o
   0   8   2  2299.93  2340.73  21.31 o
   0   8   3   472.23   500.70   9.98 o
   0   8   4   117.59   124.86   5.21 o
   0   8   5    82.56    81.30   4.12 o
   0   8   6   164.88   165.08   4.32 o
   0   8   7   334.68   321.05   6.02 o
   0   8   8    16.79    20.30   2.09 o
   0   8   9   185.50   204.02   4.52 o
   0   8  10   255.79   284.94   4.78 o
   0   8  11   168.86   177.71   3.79 o
   0   9   1  1128.57  1061.32  17.75 o
   0   9   2   615.96   613.14  10.60 o
   0   9   3   383.80   373.35   7.80 o
   0   9   4   522.38   514.95  10.12 o
   0   9   5   174.20   160.84   4.65 o
   0   9   6    37.27    36.75   2.31 o
   0   9   7    45.48    45.06   2.82 o
   0   9   8   169.36   168.25   4.68 o
   0   9   9   243.86   268.01   4.59 o
   0   9  10    75.45    79.78   2.84 o
   0   9  11    56.67    52.81   2.52 o
   0  10   0   244.13   171.54   9.46 o
   0  10   1   161.69   148.36   5.38 o
   0  10   2   326.35   326.52   7.72 o
   0  10   3    76.81    74.08   3.93 o
   0  10   4   803.65   828.60  13.58 o
   0  10   5    68.45    56.15   3.44 o
   0  10   6    11.98     8.21   2.30 o
   0  10   7    10.09     9.79   1.85 o
   0  10   8     0.24     1.61   1.46 <
   0  10   9    32.58    31.32   1.96 o
   0  10  10    29.08    30.87   2.09 o
   0  10  11     5.04     2.86   1.28 <
   0  11   1   524.31   583.52   9.87 o
   0  11   2   134.42   118.99   5.08 o
   0  11   3   131.11   122.72   5.76 o
   0  11   4   344.80   331.68   7.92 o
   0  11   5    11.64    11.54   1.61 o
   0  11   6     4.79     5.56   2.06 <
   0  11   7   194.43   206.77   5.39 o
   0  11   8   178.86   183.05   5.02 o
   0  11   9    58.79    54.67   2.51 o
   0  11  10    22.08    18.26   1.73 o
   0  11  11    42.77    40.75   2.30 o
   0  12   0   435.02   433.55  13.52 o
   0  12   1  1026.54  1085.69  14.48 o
   0  12   2    64.64    68.98   4.02 o
   0  12   3    69.89    63.33   4.30 o
   0  12   4     1.61    -4.08   2.09 <
   0  12   5    60.53    56.06   2.58 o
   0  12   6    11.59    10.56   2.23 o
   0  12   7    14.78    16.85   2.35 o
   0  12   8    17.72    15.43   2.02 o
   0  12   9    48.94    45.08   2.44 o
   0  12  10   134.45   130.37   3.55 o
   0  12  11    16.56    14.67   1.46 o
   0  13   1   369.11   381.95   8.32 o
   0  13   2    20.61    11.96   2.63 o
   0  13   3   231.46   209.34   7.60 o
   0  13   4   108.99    91.38   3.57 o
   0  13   5    10.69     8.14   1.23 o
   0  13   6   145.98   133.27   4.55 o
   0  13   7    33.40    26.54   2.08 o
   0  13   8     8.64     8.26   1.96 o
   0  13   9    29.96    29.13   2.01 o
   0  13  10    12.89    11.75   1.43 o
   0  13  11     5.55     3.75   1.12 o
   0  14   0   299.96   310.09  17.06 o
   0  14   1   320.61   313.65   9.19 o
   0  14   2   573.97   604.75  11.30 o
   0  14   3    66.21    72.02   3.54 o
   0  14   4    62.35    54.39   2.78 o
   0  14   5     2.07     0.86   1.49 <
   0  14   6   490.42   491.08   8.11 o
   0  14   7   238.44   241.94   5.71 o
   0  14   8   116.25   127.46   3.82 o
   0  14   9    41.01    40.91   2.23 o
   0  14  10     9.38    11.18   1.48 o
   0  14  11    73.97    82.64   4.22 o
   0  15   1   142.44   158.12   7.31 o
   0  15   2   125.90   132.61   3.97 o
   0  15   3    93.90    80.29   3.07 o
   0  15   4    63.03    61.60   3.32 o
   0  15   5    44.92    44.38   2.83 o
   0  15   6    89.13    87.35   3.56 o
   0  15   7   116.03   117.74   4.02 o
   0  15   8   258.82   278.01   5.59 o
   0  15   9   228.20   229.02   4.80 o
   0  15  10    70.02    62.04   2.36 o
   0  16   0   804.56   876.34  14.88 o
   0  16   1     7.24     8.81   1.70 o
   0  16   2   575.18   602.49   7.66 o
   0  16   3    50.70    49.33   2.51 o
   0  16   4    43.69    50.40   3.04 o
   0  16   5   123.13   117.86   4.24 o
   0  16   6    16.47    15.10   2.18 o
   0  16   7     4.82     3.35   1.53 <
   0  16   8     8.52     6.85   1.62 o
   0  16   9     3.91     6.08   1.23 o
   0  16  10    16.87    18.93   1.37 o
   0  17   1    74.78    71.39   2.94 o
   0  17   2    85.53    88.01   3.32 o
   0  17   3    73.96    70.46   2.85 o
   0  17   4   106.22   102.72   3.91 o
   0  17   5   352.99   345.16   6.70 o
   0  17   6    99.88   110.67   4.66 o
   0  17   7   327.90   320.19   7.38 o
   0  17   8    78.85    68.47   2.87 o
   0  17   9    56.43    54.04   2.24 o
   0  17  10    61.26    50.99   2.59 o
   0  18   0    21.75    18.13   2.91 o
   0  18   1    27.82    23.98   2.07 o
   0  18   2   148.20   142.94   4.20 o
   0  18   3   745.85   720.57   9.94 o
   0  18   4   307.55   302.65   6.98 o
   0  18   5   138.51   128.70   4.25 o
   0  18   6   402.97   416.60   8.33 o
   0  18   7   165.10   182.56   5.52 o
   0  18   8     2.77     3.13   1.73 <
   0  18   9    20.91    20.13   1.75 o
   0  18  10     5.95     6.54   1.56 o
   0  19   1     3.76     5.74   1.72 o
   0  19   2     8.00     8.62   1.73 o
   0  19   3   315.23   285.69   6.39 o
   0  19   4    49.27    47.45   3.24 o
   0  19   5    15.16    18.30   2.28 o
   0  19   6   105.98   103.07   4.79 o
   0  19   7   252.69   250.55   6.33 o
   0  19   8    29.29    30.39   2.40 o
   0  19   9     1.70    -2.07   1.22 <
   0  19  10     1.46     1.04   1.67 <
   0  20   0     5.96     5.93   1.75 o
   0  20   1     1.17    -1.01   1.75 <
   0  20   2    67.25    58.93   2.95 o
   0  20   3     3.66     0.66   2.33 <
   0  20   4   121.81   100.68   5.08 o
   0  20   5   108.35   113.88   4.53 o
   0  20   6    62.64    55.87   2.79 o
   0  20   7    38.78    31.85   2.63 o
   0  20   8     1.71     0.55   1.36 <
   0  20   9     0.29     1.74   1.66 <
   0  21   1    21.67    24.73   2.39 o
   0  21   2   283.52   249.01   6.33 o
   0  21   3   161.80   161.39   5.05 o
   0  21   4   308.94   312.99   6.10 o
   0  21   5    74.75    69.64   3.13 o
   0  21   6   209.31   233.11   5.07 o
   0  21   7    16.50    18.92   1.86 o
   0  21   8    13.07     9.94   1.72 o
   0  21   9    10.49     7.67   1.81 o
   0  22   0     5.84     4.80   1.80 <
   0  22   1   317.48   309.09   7.05 o
   0  22   2   283.03   296.58   6.97 o
   0  22   3   110.40   110.94   3.33 o
   0  22   4   334.70   347.07   6.44 o
   0  22   5    61.74    56.04   2.82 o
   0  22   6   144.12   140.59   4.30 o
   0  22   7     4.04     4.98   1.59 o
   0  22   8     6.88     4.21   1.43 <
   0  22   9    14.88    12.89   2.75 o
   0  23   1    95.71    92.73   4.06 o
   0  23   2   161.20   157.92   4.30 o
   0  23   3   202.20   202.15   4.95 o
   0  23   4    13.38    14.92   2.08 o
   0  23   5    61.99    54.33   2.88 o
   0  23   6    62.86    63.93   3.27 o
   0  23   7    12.96    12.60   1.90 o
   0  23   8    42.72    43.53   2.56 o
   0  24   0   424.86   421.42   9.65 o
   0  24   1   355.16   366.78   5.95 o
   0  24   2    64.03    59.75   2.73 o
   0  24   3   243.05   245.66   5.38 o
   0  24   4    66.82    62.51   3.20 o
   0  24   5     0.39     1.70   1.54 <
   0  24   6    14.39    15.08   1.86 o
   0  24   7    17.45    13.53   2.88 o
   0  24   8     1.04    -1.67   1.73 <
   0  25   1   151.27   172.16   5.08 o
   0  25   2    10.77     7.05   1.74 o
   0  25   3    28.01    25.41   2.11 o
   0  25   4    30.47    32.45   2.58 o
   0  25   5    34.82    34.36   2.40 o
   0  25   6     9.15     7.89   1.59 o
   0  25   7     0.84     2.00   1.61 <
   0  26   0   174.50   194.37   6.35 o
   0  26   1   120.23   139.26   4.55 o
   0  26   2     5.87     5.77   1.71 o
   0  26   3     3.16     2.77   2.15 <
   0  26   4     0.72     3.78   1.67 <
   0  26   5    47.81    45.55   2.53 o
   0  26   6     0.73     0.91   1.29 <
   0  26   7    47.98    42.08   3.64 o
   0  27   1    60.07    59.92   2.87 o
   0  27   2    24.31    21.86   2.12 o
   0  27   3    14.05    13.54   2.37 o
   0  27   4     7.99     7.07   1.88 o
   0  27   5     5.44     3.48   1.17 <
   0  27   6     6.94     7.74   1.26 o
   0  28   0    12.54     9.99   2.47 o
   0  28   1    20.44    21.98   1.88 o
   0  28   2   106.01   112.31   3.86 o
   0  28   3     6.23     4.01   2.01 <
   0  28   4     4.53     5.14   1.49 o
   0  28   5     4.65     2.64   1.14 <
   0  28   6    36.93    36.11   3.50 o
   0  29   1     7.76     7.92   1.41 o
   0  29   2    21.32    25.45   2.02 o
   0  29   3     8.98    10.58   1.69 o
   0  29   4    21.77    25.08   1.95 o
   0  29   5     4.97     4.19   1.21 o
   0  30   0     2.18     1.60   1.62 <
   0  30   1     2.21     0.70   1.13 <
   0  30   2    12.60    14.66   1.53 o
   0  30   3    13.25    12.91   1.55 o
   0  30   4    55.52    57.43   2.28 o
   0  31   1     8.25    10.32   1.36 o
   0  31   2     6.01     9.47   1.34 o
   0  31   3    74.11    86.73   3.16 o
   0  32   0    57.98    72.52   3.62 o
   0  32   1    15.08    14.99   1.46 o
   0  32   2     5.22     4.43   1.12 o
   1   0 -12     0.33     0.44   1.25 <
   1   0 -11     2.17     2.10   1.57 <
   1   0 -10     5.58     5.78   1.89 o
   1   0  -9   403.54   543.38  11.51 o
   1   0  -8    15.73    23.30   3.11 o
   1   0  -7     4.70     5.07   1.90 <
   1   0  -6     0.32     6.28   2.47 <
   1   0  -5   391.80   405.84   9.70 o
   1   0  -4   148.82   202.50   9.82 o
   1   0  -3   462.11   434.14  10.17 o
   1   0  -2    30.36    37.73   4.06 o
   1   0  -1  1664.02  1508.72  26.62 o
   1   0   0    22.18    95.42   7.89 o
   1   0   1  2223.04  2790.50  35.69 o
   1   0   2   128.43   102.25   7.22 o
   1   0   3     0.17    -5.05   3.49 <
   1   0   4   999.88  1037.36  24.93 o
   1   0   5     3.24     2.89   1.93 <
   1   0   6    94.25   111.88   5.48 o
   1   0   7   154.69   196.97   6.91 o
   1   0   8    58.25    71.11   4.15 o
   1   0   9   382.63   462.28   7.30 o
   1   0  10    21.43    20.48   2.33 o
   1   0  11   386.60   402.92   7.64 o
   1   1 -12    25.44    31.78   1.92 o
   1   1 -11    16.16    19.72   1.72 o
   1   1 -10    34.37    40.35   1.94 o
   1   1  -9   636.06   840.31  10.17 o
   1   1  -8    60.99    74.21   3.12 o
   1   1  -7    30.13    32.45   2.04 o
   1   1  -6   170.02   193.80   4.51 o
   1   1  -5    38.21    50.15   3.53 o
   1   1  -4   970.02  1050.13  14.60 o
   1   1  -3   525.16   523.12   8.97 o
   1   1  -2   468.38   463.55   7.62 o
   1   1  -1  1505.89  1383.70  21.64 o
   1   1   0  2555.25  2321.69  19.79 o
   1   1   1 12600.10 12340.40  50.24 o
   1   1   2   109.90    96.54   4.57 o
   1   1   3     1.08     0.19   1.95 <
   1   1   4    36.44   109.20   7.23 o
   1   1   5    15.60    12.99   1.72 o
   1   1   6   124.15   137.46   3.97 o
   1   1   7   108.76   130.66   4.15 o
   1   1   8   129.28   130.73   3.58 o
   1   1   9    51.71    95.94   2.94 o
   1   1  10     8.79     7.69   1.43 o
   1   1  11   124.03   126.91   3.61 o
   1   2 -12     9.27     9.49   1.28 o
   1   2 -11    60.27    80.43   2.89 o
   1   2 -10    48.16    55.90   2.29 o
   1   2  -9   504.89   671.17   8.25 o
   1   2  -8   256.44   308.49   5.79 o
   1   2  -7   635.55   737.62   7.54 o
   1   2  -6   332.26   408.04   5.96 o
   1   2  -5   937.18  1087.59  13.04 o
   1   2  -4   534.58   579.00  11.70 o
   1   2  -3    94.68    86.86   4.60 o
   1   2  -2  1394.11  1342.08  15.21 o
   1   2  -1   143.18   102.31   5.40 o
   1   2   0  1948.01  1758.81  20.64 o
   1   2   1 16948.40 15770.80  48.94 o
   1   2   2  1379.63  1328.90  13.80 o
   1   2   3   266.12   253.58   6.57 o
   1   2   4    11.02    12.01   2.80 o
   1   2   5    67.20    68.00   2.78 o
   1   2   6   210.22   243.44   4.62 o
   1   2   7    44.57    48.54   3.05 o
   1   2   8    42.08    54.78   2.39 o
   1   2   9    19.74    26.74   1.82 o
   1   2  10   218.74   254.76   3.90 o
   1   2  11    12.96    15.66   1.73 o
   1   3 -12    15.80    14.30   1.29 o
   1   3 -11    79.89    89.49   3.33 o
   1   3 -10     9.02     8.38   1.49 o
   1   3  -9   113.60   134.92   4.46 o
   1   3  -8     1.54     0.71   1.75 <
   1   3  -7    31.99    32.11   2.27 o
   1   3  -6   539.44   575.70   7.84 o
   1   3  -5   229.60   231.28   6.01 o
   1   3  -4    72.76    65.86   4.13 o
   1   3  -3    56.58    61.60   4.04 o
   1   3  -2  1780.77  1836.93  20.38 o
   1   3  -1   295.62   277.18   8.08 o
   1   3   0  1402.95  1243.71  15.75 o
   1   3   1   778.39   694.22  12.98 o
   1   3   2   916.99   870.48  10.99 o
   1   3   3   511.18   522.26   9.90 o
   1   3   4    71.46    72.57   4.20 o
   1   3   5   206.64   217.93   5.21 o
   1   3   6   328.10   348.27   5.92 o
   1   3   7    79.75    72.21   3.17 o
   1   3   8     8.35    10.28   1.78 o
   1   3   9    94.04    94.48   3.11 o
   1   3  10   503.85   612.79   6.19 o
   1   3  11   115.89   103.44   3.15 o
   1   4 -12     5.32     5.94   1.25 o
   1   4 -11    21.64    19.76   1.58 o
   1   4 -10    11.05    10.22   1.55 o
   1   4  -9   443.05   510.64   6.78 o
   1   4  -8   266.38   304.24   6.10 o
   1   4  -7     5.01     6.38   1.48 o
   1   4  -6   246.00   226.55   5.10 o
   1   4  -5   237.79   274.94   7.26 o
   1   4  -4    47.66    34.49   3.32 o
   1   4  -3   254.57   274.23   7.95 o
   1   4  -2   628.42   605.92  13.54 o
   1   4  -1    21.28    27.06   2.83 o
   1   4   0   866.25   761.35  12.39 o
   1   4   1  1285.63  1244.48  15.52 o
   1   4   2   904.10   918.01  12.24 o
   1   4   3    56.26    43.73   3.46 o
   1   4   4     4.04     5.33   2.37 <
   1   4   5   715.38   777.47   9.65 o
   1   4   6   178.69   199.21   4.42 o
   1   4   7   107.66   107.89   3.47 o
   1   4   8    34.04    33.19   2.03 o
   1   4   9    28.81    27.61   2.00 o
   1   4  10    69.32    81.02   2.72 o
   1   4  11    38.70    32.20   2.16 o
   1   5 -12    12.00    10.31   1.29 o
   1   5 -11    38.91    43.01   2.00 o
   1   5 -10     2.79     2.15   1.52 <
   1   5  -9   373.87   427.10   6.41 o
   1   5  -8   418.45   466.13   7.13 o
   1   5  -7    20.44    19.92   1.98 o
   1   5  -6    19.11    14.69   1.94 o
   1   5  -5   466.01   522.50  10.01 o
   1   5  -4   369.50   342.85  12.20 o
   1   5  -3   476.64   516.25  11.57 o
   1   5  -2    14.00    12.72   2.82 o
   1   5  -1   382.33   347.39   9.82 o
   1   5   0   619.43   517.78   9.72 o
   1   5   1  1004.89   918.71  13.86 o
   1   5   2   236.04   231.36   6.51 o
   1   5   3    10.49     8.31   2.46 o
   1   5   4    19.70    17.46   2.46 o
   1   5   5  1135.70  1173.32  10.76 o
   1   5   6    60.85    55.33   2.76 o
   1   5   7    10.57     7.82   2.01 o
   1   5   8    28.35    25.85   2.03 o
   1   5   9    32.50    30.19   2.23 o
   1   5  10     0.34    -1.26   1.49 <
   1   5  11    29.24    22.84   1.71 o
   1   6 -12    11.23    13.93   1.27 o
   1   6 -11    56.78    70.32   2.48 o
   1   6 -10    67.68    76.78   3.14 o
   1   6  -9   172.79   179.82   4.60 o
   1   6  -8   129.83   139.31   4.62 o
   1   6  -7    83.53    81.92   3.57 o
   1   6  -6     7.56    10.29   1.76 o
   1   6  -5   623.01   687.27  13.83 o
   1   6  -4   366.48   384.86  11.93 o
   1   6  -3   450.81   431.08  11.11 o
   1   6  -2   120.49   104.35   5.47 o
   1   6  -1   781.13   709.83  15.69 o
   1   6   0   223.10   187.74   7.01 o
   1   6   1    10.16     4.82   1.80 <
   1   6   2   286.25   280.95   6.69 o
   1   6   3   781.33   804.98  11.53 o
   1   6   4   179.70   178.10   6.69 o
   1   6   5   331.92   352.85   6.35 o
   1   6   6    24.51    27.69   2.05 o
   1   6   7    88.34    93.40   4.15 o
   1   6   8   187.25   190.93   5.20 o
   1   6   9    94.79    91.07   3.35 o
   1   6  10    80.45    73.96   2.76 o
   1   6  11    54.19    47.94   2.42 o
   1   7 -12    39.58    44.35   1.92 o
   1   7 -11   111.12   123.84   3.36 o
   1   7 -10   204.72   212.47   4.25 o
   1   7  -9     4.55     3.33   1.77 <
   1   7  -8    10.27     9.42   2.30 o
   1   7  -7   115.68    98.97   4.58 o
   1   7  -6     6.51     7.83   1.92 o
   1   7  -5   113.19   118.41   6.64 o
   1   7  -4   131.29   125.49   6.09 o
   1   7  -3  2255.61  2525.25  34.33 o
   1   7  -2   124.54   122.90   6.26 o
   1   7  -1   612.93   571.91  14.70 o
   1   7   0   103.00    96.83   5.65 o
   1   7   1   154.42   125.85   5.46 o
   1   7   2   319.66   299.21   6.64 o
   1   7   3   681.55   699.60  10.50 o
   1   7   4   455.90   494.15  10.48 o
   1   7   5   465.58   463.59   6.70 o
   1   7   6    38.67    36.74   2.53 o
   1   7   7   177.63   179.40   5.90 o
   1   7   8   193.13   195.62   5.13 o
   1   7   9     0.57     1.32   1.34 <
   1   7  10   110.85   105.12   3.06 o
   1   7  11     3.79     3.24   1.00 o
   1   8 -12    13.77    18.78   1.94 o
   1   8 -11    73.69    77.56   2.67 o
   1   8 -10   131.33   134.77   3.42 o
   1   8  -9     3.92     4.52   1.73 <
   1   8  -8   304.69   306.42   7.55 o
   1   8  -7     8.43    12.09   2.34 o
   1   8  -6   239.80   267.26   7.04 o
   1   8  -5    43.56    54.90   3.36 o
   1   8  -4   891.98   846.16  15.72 o
   1   8  -3  3152.15  3247.74  40.13 o
   1   8  -2   287.46   282.01   8.07 o
   1   8  -1   891.73   861.56  18.90 o
   1   8   0   550.11   539.82  12.76 o
   1   8   1    99.13    76.89   4.83 o
   1   8   2    24.27    24.50   2.46 o
   1   8   3    14.97    10.37   2.10 o
   1   8   4   112.43   106.02   3.88 o
   1   8   5   405.15   416.83   6.27 o
   1   8   6     3.73     2.42   2.25 <
   1   8   7    50.55    47.55   3.39 o
   1   8   8    93.20    91.60   3.68 o
   1   8   9    41.16    40.05   2.36 o
   1   8  10    80.64    70.49   2.54 o
   1   8  11    68.41    54.59   2.76 o
   1   9 -11    70.72    64.96   2.26 o
   1   9 -10    22.12    23.66   1.69 o
   1   9  -9   110.46   114.58   3.67 o
   1   9  -8   211.14   228.44   6.87 o
   1   9  -7    37.56    41.72   2.92 o
   1   9  -6   460.70   494.01   9.36 o
   1   9  -5    19.90    13.80   1.88 o
   1   9  -4    21.78    21.93   3.31 o
   1   9  -3   435.17   443.28  10.99 o
   1   9  -2   316.99   328.05   9.07 o
   1   9  -1  1414.01  1414.60  18.20 o
   1   9   0    65.42    63.81   4.60 o
   1   9   1     1.02     0.22   2.33 <
   1   9   2    29.41    28.51   2.46 o
   1   9   3   325.31   309.20   6.65 o
   1   9   4   394.50   403.90   6.57 o
   1   9   5   159.53   170.24   4.40 o
   1   9   6    14.83    13.13   2.03 o
   1   9   7    11.10     6.85   2.36 <
   1   9   8    31.59    27.92   2.16 o
   1   9   9     7.59     6.01   1.54 o
   1   9  10    90.02    86.38   2.87 o
   1   9  11    20.96    16.14   1.63 o
   1  10 -11     7.49     5.33   1.18 o
   1  10 -10    97.45    92.12   2.56 o
   1  10  -9   372.13   376.71   6.13 o
   1  10  -8   548.19   543.39  10.04 o
   1  10  -7   119.76   113.40   4.38 o
   1  10  -6    84.67    77.21   3.93 o
   1  10  -5   199.88   202.62   5.16 o
   1  10  -4    30.79    32.67   3.62 o
   1  10  -3   222.71   194.34   6.86 o
   1  10  -2   148.15   156.41   6.11 o
   1  10  -1   497.84   488.92  11.30 o
   1  10   0   336.86   331.57   9.64 o
   1  10   1     2.02     2.80   2.05 <
   1  10   2   666.12   625.33   9.61 o
   1  10   3     4.51    10.61   2.33 o
   1  10   4    17.05    19.71   2.09 o
   1  10   5    55.47    58.54   3.14 o
   1  10   6    14.18     8.30   2.83 <
   1  10   7     5.44     5.91   1.90 o
   1  10   8    40.92    38.36   2.45 o
   1  10   9    19.68    19.29   1.74 o
   1  10  10     8.86     6.78   1.23 o
   1  11 -11    11.00    10.84   1.26 o
   1  11 -10    68.43    66.98   2.18 o
   1  11  -9   117.16   111.27   3.30 o
   1  11  -8   276.35   303.28   7.67 o
   1  11  -7    77.83    85.52   4.12 o
   1  11  -6    30.40    30.87   2.67 o
   1  11  -5    18.12    19.76   2.12 o
   1  11  -4    11.01    12.35   1.94 o
   1  11  -3   423.69   430.06  11.33 o
   1  11  -2     6.52    10.49   2.28 o
   1  11  -1   366.25   364.93   9.28 o
   1  11   0  1124.64  1161.39  13.68 o
   1  11   1     6.08     9.24   2.93 o
   1  11   2   170.48   163.77   4.88 o
   1  11   3    32.15    34.03   2.40 o
   1  11   4   102.19    87.83   3.95 o
   1  11   5   326.10   286.18   6.03 o
   1  11   6    76.24    74.83   3.43 o
   1  11   7     2.46     1.26   2.02 <
   1  11   8    10.04     9.98   1.90 o
   1  11   9     4.61     3.73   1.33 <
   1  11  10     9.81     8.43   1.28 o
   1  12 -11    47.58    49.82   2.03 o
   1  12 -10     2.68     3.03   0.99 o
   1  12  -9    25.56    23.73   1.81 o
   1  12  -8    59.33    63.03   3.19 o
   1  12  -7   118.96   113.20   4.32 o
   1  12  -6   455.83   453.71   9.24 o
   1  12  -5     7.20    10.60   1.77 o
   1  12  -4    11.73    10.78   2.16 o
   1  12  -3   175.40   151.08   5.49 o
   1  12  -2    56.74    50.66   3.85 o
   1  12  -1   202.15   182.18   6.45 o
   1  12   0   298.76   308.08   7.01 o
   1  12   1    77.43    71.34   4.72 o
   1  12   2    50.49    40.53   3.51 o
   1  12   3    51.75    54.13   2.74 o
   1  12   4     2.26    -2.53   2.33 <
   1  12   5    69.10    70.72   3.38 o
   1  12   6    15.30    20.76   2.60 o
   1  12   7    80.16    71.69   2.97 o
   1  12   8     5.51     8.56   1.79 o
   1  12   9    10.57    12.25   1.58 o
   1  12  10     2.77     2.75   0.98 <
   1  13 -11    37.27    41.49   2.12 o
   1  13 -10    20.53    18.79   1.51 o
   1  13  -9    20.46    19.21   1.62 o
   1  13  -8    67.28    58.77   2.70 o
   1  13  -7   498.95   485.16   8.88 o
   1  13  -6    20.24    17.13   2.91 o
   1  13  -5    71.76    63.50   3.68 o
   1  13  -4    65.54    60.63   3.29 o
   1  13  -3    23.77    17.25   2.13 o
   1  13  -2    17.36    20.42   3.30 o
   1  13  -1   139.18   151.31   5.62 o
   1  13   0     5.01     4.94   2.15 <
   1  13   1   148.33   141.84   5.36 o
   1  13   2   900.36   886.15  11.19 o
   1  13   3   173.35   141.51   3.94 o
   1  13   4    46.12    39.98   2.90 o
   1  13   5    37.67    30.50   2.79 o
   1  13   6     6.20     6.62   1.71 o
   1  13   7   134.48   142.78   3.75 o
   1  13   8     4.33     5.58   1.83 o
   1  13   9     3.05     1.19   1.23 <
   1  13  10     0.95    -0.73   1.01 <
   1  14 -11     8.69     9.71   1.38 o
   1  14 -10     5.17     3.91   1.16 o
   1  14  -9    92.53    84.43   2.81 o
   1  14  -8    42.41    38.19   2.12 o
   1  14  -7   211.14   234.36   5.46 o
   1  14  -6   323.43   330.89   8.90 o
   1  14  -5     8.95     9.34   2.33 o
   1  14  -4    98.70    98.25   4.06 o
   1  14  -3    19.84    14.80   2.08 o
   1  14  -2     4.67     1.85   2.10 <
   1  14  -1   428.38   496.03   7.92 o
   1  14   0   116.40   133.27   4.53 o
   1  14   1   419.43   422.04   7.18 o
   1  14   2    70.32    65.97   3.20 o
   1  14   3     5.88     9.84   2.43 o
   1  14   4    28.65    25.58   2.77 o
   1  14   5     2.54     0.80   2.79 <
   1  14   6     2.49     1.72   2.15 <
   1  14   7    48.19    45.65   2.36 o
   1  14   8    32.51    26.73   2.04 o
   1  14   9   124.24   122.07   3.96 o
   1  14  10    19.23    19.06   1.59 o
   1  15 -11     5.85     5.02   1.24 o
   1  15 -10    13.16    11.66   1.46 o
   1  15  -9   127.69   124.95   3.03 o
   1  15  -8    86.25    80.92   2.69 o
   1  15  -7   106.85   104.71   3.26 o
   1  15  -6    13.57     5.73   2.87 <
   1  15  -5   521.60   473.31   9.46 o
   1  15  -4   106.47    98.07   4.69 o
   1  15  -3    21.62    20.58   2.37 o
   1  15  -2    64.37    52.77   2.75 o
   1  15  -1   582.81   605.66   7.29 o
   1  15   0    90.56    86.00   3.58 o
   1  15   1   641.94   663.61   8.42 o
   1  15   2     0.94     0.77   1.95 <
   1  15   3   227.88   236.94   5.68 o
   1  15   4   181.10   178.18   6.50 o
   1  15   5    18.61    17.55   2.92 o
   1  15   6    42.59    43.95   2.60 o
   1  15   7    78.09    82.76   2.79 o
   1  15   8    64.25    64.35   2.66 o
   1  15   9    64.63    61.26   2.75 o
   1  15  10    20.52    22.46   2.58 o
   1  16 -10    21.34    25.64   2.19 o
   1  16  -9    62.80    58.61   2.58 o
   1  16  -8    67.85    59.73   2.31 o
   1  16  -7   194.42   195.68   5.60 o
   1  16  -6   277.83   286.13   8.46 o
   1  16  -5   835.11   851.81  12.08 o
   1  16  -4   182.19   180.41   5.77 o
   1  16  -3    21.95    23.40   2.34 o
   1  16  -2   226.87   220.76   4.99 o
   1  16  -1   248.50   237.98   4.90 o
   1  16   0     8.66     9.23   2.01 o
   1  16   1    54.17    47.56   2.97 o
   1  16   2    27.72    29.71   2.77 o
   1  16   3   165.40   157.63   5.37 o
   1  16   4    44.85    36.75   4.09 o
   1  16   5    32.88    37.21   3.90 o
   1  16   6    22.76    24.83   2.32 o
   1  16   7   146.43   141.86   3.64 o
   1  16   8    49.70    44.43   2.82 o
   1  16   9   137.13   135.77   4.17 o
   1  17 -10     0.79     2.51   1.20 <
   1  17  -9    26.33    19.50   1.83 o
   1  17  -8    46.82    37.53   2.06 o
   1  17  -7    14.55    10.37   1.70 o
   1  17  -6   506.98   543.17  11.81 o
   1  17  -5   163.55   149.39   5.45 o
   1  17  -4    32.78    25.28   2.38 o
   1  17  -3    46.94    45.29   3.10 o
   1  17  -2   190.71   176.58   4.44 o
   1  17  -1    99.16    95.35   3.76 o
   1  17   0     3.99     5.07   1.89 <
   1  17   1   156.43   152.52   4.75 o
   1  17   2    59.67    62.15   3.51 o
   1  17   3   366.98   396.81   9.17 o
   1  17   4   391.73   392.33   9.81 o
   1  17   5    70.13    68.08   3.28 o
   1  17   6    44.77    42.86   2.56 o
   1  17   7    44.47    46.84   2.27 o
   1  17   8    13.50    12.79   1.78 o
   1  17   9    29.54    27.14   2.34 o
   1  18 -10    62.59    67.10   3.26 o
   1  18  -9    30.51    27.53   3.03 o
   1  18  -8     3.23     0.92   1.31 <
   1  18  -7    17.14    10.81   1.76 o
   1  18  -6    83.37    71.25   4.40 o
   1  18  -5    14.82     9.92   3.00 o
   1  18  -4    16.38     8.76   2.59 o
   1  18  -3   130.00   135.12   4.48 o
   1  18  -2     6.18     2.99   2.02 <
   1  18  -1    16.68    25.50   3.07 o
   1  18   0    29.06    30.21   2.97 o
   1  18   1     5.50     2.38   2.11 <
   1  18   2    23.50    21.19   2.67 o
   1  18   3   139.58   138.60   5.32 o
   1  18   4    77.08    67.04   3.72 o
   1  18   5    27.63    26.09   2.54 o
   1  18   6   110.09   104.84   3.31 o
   1  18   7    37.37    34.96   1.93 o
   1  18   8   151.31   153.16   5.94 o
   1  18   9     6.70     5.25   1.61 o
   1  19 -10   107.82   111.64   4.51 o
   1  19  -9    46.17    42.58   2.72 o
   1  19  -8    38.21    30.55   1.92 o
   1  19  -7     1.10     0.16   1.42 <
   1  19  -6   125.24   108.34   4.92 o
   1  19  -5   139.70   153.21   6.15 o
   1  19  -4     7.27     8.94   2.52 o
   1  19  -3   456.97   417.38   7.80 o
   1  19  -2   347.92   317.68   6.94 o
   1  19  -1     6.10    13.38   2.82 o
   1  19   0    12.04    13.79   2.75 o
   1  19   1     0.35     1.25   2.57 <
   1  19   2     9.56     7.35   1.99 o
   1  19   3     6.67     3.59   2.89 <
   1  19   4     3.96     6.88   2.13 o
   1  19   5    14.26    12.51   1.96 o
   1  19   6   131.86   136.27   3.94 o
   1  19   7   122.79   128.94   3.62 o
   1  19   8   120.54   135.72   6.85 o
   1  19   9     5.73     6.30   1.47 o
   1  20  -9    16.86    17.26   1.84 o
   1  20  -8    29.59    25.29   1.72 o
   1  20  -7    52.37    45.85   2.44 o
   1  20  -6    15.04    15.59   1.94 o
   1  20  -5   313.25   358.28   8.52 o
   1  20  -4     1.37    10.80   2.63 o
   1  20  -3   137.55   134.10   5.16 o
   1  20  -2   301.06   282.92   6.60 o
   1  20  -1    12.46     6.02   2.53 <
   1  20   0    82.57    83.08   4.20 o
   1  20   1     6.62     7.48   2.67 <
   1  20   2    26.83    29.62   2.58 o
   1  20   3   537.70   588.21   8.76 o
   1  20   4   145.62   164.69   5.41 o
   1  20   5   385.23   428.17   7.01 o
   1  20   6    13.34    13.43   1.57 o
   1  20   7    41.06    38.66   2.27 o
   1  20   8    17.15    15.71   2.45 o
   1  21  -9    21.70    21.79   1.95 o
   1  21  -8     3.79     3.93   1.37 <
   1  21  -7     6.81     6.50   1.25 o
   1  21  -6    47.99    45.59   2.54 o
   1  21  -5   413.96   437.93   9.18 o
   1  21  -4    32.92    26.91   2.75 o
   1  21  -3    35.67    29.09   3.07 o
   1  21  -2    27.00    22.08   2.58 o
   1  21  -1    66.05    52.70   3.10 o
   1  21   0    70.65    76.12   3.87 o
   1  21   1    10.90     9.23   2.37 o
   1  21   2    27.94    32.08   2.87 o
   1  21   3   442.15   491.12   7.59 o
   1  21   4   215.14   249.18   6.64 o
   1  21   5   171.13   175.20   4.31 o
   1  21   6    23.50    24.35   1.99 o
   1  21   7    20.30    22.83   1.86 o
   1  21   8    11.42     7.54   2.45 o
   1  22  -9    23.36    21.51   2.58 o
   1  22  -8    17.10    17.27   1.75 o
   1  22  -7   107.29   104.91   3.36 o
   1  22  -6    15.22    10.00   1.76 o
   1  22  -5    78.79    80.35   3.59 o
   1  22  -4   229.29   239.01   6.71 o
   1  22  -3   213.36   212.12   6.64 o
   1  22  -2   160.53   148.92   4.79 o
   1  22  -1   246.08   246.92   6.46 o
   1  22   0   110.78   105.41   4.29 o
   1  22   1    13.28    14.75   2.11 o
   1  22   2    78.97    72.97   3.02 o
   1  22   3   204.11   220.33   4.95 o
   1  22   4     2.61     3.15   1.91 <
   1  22   5    18.50    18.38   1.94 o
   1  22   6     0.26    -0.73   1.27 <
   1  22   7   104.53   111.14   3.42 o
   1  22   8    23.10    16.82   2.55 o
   1  23  -8     5.32     3.50   1.17 <
   1  23  -7    10.50    11.55   1.58 o
   1  23  -6     8.03     6.24   1.55 o
   1  23  -5    10.25     8.92   1.72 o
   1  23  -4    23.67    21.31   2.37 o
   1  23  -3   143.48   156.26   5.87 o
   1  23  -2   213.99   219.63   6.12 o
   1  23  -1   177.90   168.08   4.85 o
   1  23   0    45.92    40.98   2.47 o
   1  23   1   249.46   268.57   4.88 o
   1  23   2   420.24   476.46   6.75 o
   1  23   3    18.49    22.34   2.07 o
   1  23   4    79.87    86.54   3.64 o
   1  23   5    49.39    53.39   2.86 o
   1  23   6    17.33    13.87   1.62 o
   1  23   7    83.02    83.65   2.95 o
   1  24  -8     0.84     2.08   1.14 <
   1  24  -7   133.80   128.93   3.98 o
   1  24  -6     0.59     0.74   1.21 <
   1  24  -5    30.25    29.90   2.27 o
   1  24  -4    18.98    24.02   2.63 o
   1  24  -3     2.16     3.18   2.25 <
   1  24  -2    35.62    28.32   2.40 o
   1  24  -1    63.82    64.88   2.73 o
   1  24   0   197.97   215.34   4.36 o
   1  24   1    36.92    39.91   2.32 o
   1  24   2    24.26    25.20   2.22 o
   1  24   3     3.13     3.08   1.66 <
   1  24   4     3.75     3.30   1.53 <
   1  24   5    31.43    29.88   2.46 o
   1  24   6    39.66    40.46   2.12 o
   1  24   7    27.62    22.98   3.14 o
   1  25  -7    43.89    43.18   2.07 o
   1  25  -6     2.35     1.50   1.13 <
   1  25  -5     1.47     1.03   1.35 <
   1  25  -4     3.76     2.42   1.74 <
   1  25  -3    68.12    67.21   3.46 o
   1  25  -2    52.51    50.10   3.05 o
   1  25  -1    17.45    18.04   1.79 o
   1  25   0   149.67   156.36   3.72 o
   1  25   1   394.37   462.87   6.09 o
   1  25   2    14.56    14.67   1.57 o
   1  25   3     4.78     5.40   1.63 o
   1  25   4   113.61   122.11   4.42 o
   1  25   5    14.11    12.49   1.99 o
   1  25   6     5.78     7.01   1.24 o
   1  26  -7    16.52    15.36   2.32 o
   1  26  -6    26.69    30.92   2.11 o
   1  26  -5    17.88    17.66   1.80 o
   1  26  -4     2.21     3.66   1.65 <
   1  26  -3   124.62   120.22   4.60 o
   1  26  -2    44.68    40.66   3.13 o
   1  26  -1    64.95    56.91   2.37 o
   1  26   0   106.25   109.46   3.11 o
   1  26   1   108.25   116.40   3.35 o
   1  26   2     7.14     8.60   1.35 o
   1  26   3    66.56    75.72   3.31 o
   1  26   4    21.93    21.61   2.52 o
   1  26   5     6.77     6.12   1.46 o
   1  26   6     6.06     4.82   1.14 o
   1  27  -6    26.96    22.73   1.72 o
   1  27  -5     5.24     3.99   1.23 o
   1  27  -4     8.28     7.31   1.66 o
   1  27  -3    19.48    18.12   1.93 o
   1  27  -2     5.65     5.61   1.56 o
   1  27  -1    81.24    78.54   2.59 o
   1  27   0     1.73     0.92   1.17 <
   1  27   1    46.40    52.23   2.38 o
   1  27   2    45.99    48.17   2.15 o
   1  27   3     1.49     1.81   1.30 <
   1  27   4    12.68    14.49   1.84 o
   1  27   5    13.00    12.38   1.37 o
   1  28  -6    29.87    33.07   3.31 o
   1  28  -5     0.07    -0.51   0.96 <
   1  28  -4     3.84     4.30   1.30 o
   1  28  -3    20.13    22.69   2.13 o
   1  28  -2     5.04     4.76   1.25 o
   1  28  -1    27.74    28.18   1.78 o
   1  28   0     8.44     9.99   1.32 o
   1  28   1     0.22     0.56   1.07 <
   1  28   2   110.61   117.30   3.42 o
   1  28   3     4.83     6.84   1.50 o
   1  28   4    24.13    21.97   2.20 o
   1  28   5    23.86    24.08   1.68 o
   1  29  -5     2.46     4.03   1.18 o
   1  29  -4     5.20     6.95   1.19 o
   1  29  -3    17.18    18.48   1.79 o
   1  29  -2    23.24    22.59   2.39 o
   1  29  -1    35.74    38.91   2.23 o
   1  29   0     6.43     4.99   1.02 o
   1  29   1     0.96     0.87   0.98 <
   1  29   2     4.17     5.17   1.27 o
   1  29   3     0.06    -1.68   1.24 <
   1  29   4     5.05     4.26   1.10 o
   1  30  -4     5.94     6.24   1.53 o
   1  30  -3    53.90    52.99   2.50 o
   1  30  -2     6.41     4.86   1.88 <
   1  30  -1    16.62    16.67   1.97 o
   1  30   0    11.96    13.02   1.29 o
   1  30   1     2.18     2.62   0.80 o
   1  30   2     0.02    -2.91   1.26 <
   1  30   3     6.27     4.55   1.32 o
   1  31  -3    10.97    11.72   1.70 o
   1  31  -2    19.07    21.15   1.83 o
   1  31  -1     5.78     5.66   1.21 o
   1  31   0     8.32     5.09   1.30 o
   1  31   1    18.74    23.47   2.25 o
   2  -1  -5    17.57    31.97   3.06 o
   2   0 -11     3.75     3.35   1.67 <
   2   0 -10    52.63    27.50   2.98 o
   2   0  -9     1.10     2.79   2.73 <
   2   0  -8   244.30   176.89   7.86 o
   2   0  -7    64.56    78.14   5.94 o
   2   0  -5    31.14    27.31   2.36 o
   2   0  -4   459.37   431.29  15.56 o
   2   0  -3   826.17   853.97  23.92 o
   2   0  -2     9.80     4.47   3.55 <
   2   0  -1   211.06   178.26  12.55 o
   2   0   0    71.45    93.37  12.16 o
   2   0   1  1305.36  1406.01  31.22 o
   2   0   6     9.37    24.34   3.37 o
   2   0   7     3.59     7.99   1.87 o
   2   0   8     4.06    13.08   1.96 o
   2   0   9    27.10    25.03   2.83 o
   2   0  10    18.46    14.65   3.14 o
   2   1 -10    74.70    70.21   3.09 o
   2   1  -9     2.09     1.31   1.89 <
   2   1  -8   236.99   232.45   7.10 o
   2   1  -7    49.24    32.34   3.13 o
   2   1  -6   319.10   330.31   6.53 o
   2   1  -5    27.21    23.08   2.74 o
   2   1  -4   847.47   933.66   9.26 o
   2   1  -3   432.69   378.14  12.56 o
   2   1  -2    18.23    22.10   4.26 o
   2   1  -1   146.79   147.54   7.71 o
   2   1   0   124.05   137.98   8.28 o
   2   1   1  1269.58  1153.47  18.13 o
   2   1   6    46.56    53.49   2.46 o
   2   1   7     9.44    10.63   1.45 o
   2   1   8    25.86    30.94   1.73 o
   2   1   9    32.93    31.41   1.94 o
   2   1  10    96.35    70.34   2.85 o
   2   2   4   206.05   209.41   4.61 o
   2   2   5    76.58    82.44   3.29 o
   2   2   6    56.59    75.18   3.05 o
   2   2   7    32.56    31.96   1.89 o
   2   2   8    16.77    19.01   1.68 o
   2   2   9    10.67     7.74   1.35 o
   2   2  10    51.78    34.01   2.37 o
   2   3 -11     4.20     5.13   1.51 o
   2   3 -10     4.48     5.45   1.68 o
   2   3  -9     3.19     2.92   2.29 <
   2   3  -8   622.60   658.29   9.06 o
   2   3  -7   156.39   150.05   3.99 o
   2   3  -6   206.75   209.94   4.80 o
   2   3  -3   135.48   140.32   6.05 o
   2   3  -2   405.00   359.94  14.89 o
   2   3  -1    57.09    58.31   6.37 o
   2   3   0     8.32     6.46   4.18 <
   2   3   1   149.00   157.09   8.56 o
   2   3   2  1974.97  2158.83  13.01 o
   2   3   3    65.86    68.11   2.72 o
   2   3   4   134.03   144.10   4.28 o
   2   3   5     1.03    -0.65   1.69 <
   2   3   6   226.81   250.58   5.20 o
   2   3   7    33.52    33.43   2.14 o
   2   3   8    15.26    13.88   1.68 o
   2   3   9     3.23     0.27   1.38 <
   2   3  10     6.36     1.68   1.90 <
   2   4 -11     1.41     4.31   1.44 o
   2   4 -10    51.43    52.64   3.17 o
   2   4  -9     1.06     1.77   2.06 <
   2   4  -8    41.33    36.74   3.10 o
   2   4  -7    17.23    15.84   1.94 o
   2   4  -6    83.49    78.93   3.36 o
   2   4  -5   193.60   222.27   4.26 o
   2   4  -4  1648.54  1726.66  11.63 o
   2   4  -3   101.92    99.70   3.93 o
   2   4  -2   358.43   385.77  14.09 o
   2   4  -1   153.22   140.10  10.68 o
   2   4   0   204.50   187.70   9.08 o
   2   4   1    48.42    41.66   2.64 o
   2   4   2   148.46   153.20   3.60 o
   2   4   3   259.83   253.21   5.58 o
   2   4   4    60.96    56.46   2.78 o
   2   4   5     2.29     2.17   1.45 <
   2   4   6   175.26   171.18   3.86 o
   2   4   7   123.91   120.87   3.18 o
   2   4   8     1.96    -1.59   1.61 <
   2   4   9     1.85     1.23   1.23 <
   2   4  10    42.58    27.66   2.43 o
   2   5 -11     0.46     1.81   1.34 <
   2   5 -10   113.41   121.65   3.97 o
   2   5  -9    49.03    52.19   3.75 o
   2   5  -8   332.55   333.43   7.49 o
   2   5  -7   262.97   241.38   4.91 o
   2   5  -6    13.16     9.42   1.67 o
   2   5  -5   224.80   208.34   3.84 o
   2   5  -4    18.95    16.82   2.01 o
   2   5  -3     9.76    10.72   1.52 o
   2   5  -2    40.98    27.65   4.07 o
   2   5  -1   268.34   275.49  14.03 o
   2   5   0   565.37   568.06  18.83 o
   2   5   1   110.52   105.90   3.79 o
   2   5   2   377.24   384.53   6.07 o
   2   5   3   135.65   139.65   4.37 o
   2   5   4   649.71   660.33   8.87 o
   2   5   5    14.64    13.22   2.69 o
   2   5   6   729.35   820.52   7.76 o
   2   5   7    40.21    34.02   2.12 o
   2   5   8     0.98     1.54   1.60 <
   2   5   9    26.11    18.03   1.68 o
   2   5  10    62.48    48.82   5.29 o
   2   6 -11     3.68     2.19   1.55 <
   2   6 -10   127.75   131.93   4.10 o
   2   6  -9   291.39   284.70   5.85 o
   2   6  -8   564.77   578.09   9.85 o
   2   6  -7   391.20   396.39   7.40 o
   2   6  -6    15.25    12.91   2.04 o
   2   6  -5     4.20     4.70   1.44 o
   2   6  -4    12.61     9.99   1.34 o
   2   6  -3    14.83    16.51   1.56 o
   2   6  -2   347.78   345.77   7.85 o
   2   6  -1    57.85    50.96   5.69 o
   2   6   0   134.21   121.22   5.27 o
   2   6   1   191.65   178.79   4.22 o
   2   6   2   502.02   518.01   7.53 o
   2   6   3    32.97    33.37   2.05 o
   2   6   4    30.00    25.07   2.46 o
   2   6   5    14.82    16.45   1.90 o
   2   6   6     1.92    -1.82   1.79 <
   2   6   7    13.95    12.14   1.95 o
   2   6   8     4.41     2.38   1.63 <
   2   6   9    61.41    53.84   2.45 o
   2   7 -11     6.10     2.19   1.58 <
   2   7 -10    32.47    31.79   2.43 o
   2   7  -9   133.72   124.12   4.17 o
   2   7  -8   235.02   226.22   6.31 o
   2   7  -7   169.50   162.65   5.11 o
   2   7  -6    24.77    27.77   2.34 o
   2   7  -5    10.69    10.96   1.61 o
   2   7  -4    15.05    14.55   1.38 o
   2   7  -3   216.47   199.49   4.06 o
   2   7  -2   448.13   431.98   6.19 o
   2   7  -1     0.21     2.13   1.90 <
   2   7   0    41.04    44.60   3.20 o
   2   7   1   207.97   202.71   5.06 o
   2   7   2   167.79   167.62   4.40 o
   2   7   3    13.70    13.50   1.71 o
   2   7   4   136.76   141.59   4.86 o
   2   7   5    89.15    92.74   3.79 o
   2   7   6   152.68   159.25   3.70 o
   2   7   7     0.77     0.61   1.84 <
   2   7   8    37.76    35.15   2.19 o
   2   7   9     6.13     5.39   1.24 o
   2   8 -11     8.66     7.17   1.54 o
   2   8 -10    11.73    12.57   1.94 o
   2   8  -9   119.97   120.90   4.13 o
   2   8  -8     6.43     5.92   2.94 <
   2   8  -7    12.51    11.63   2.48 o
   2   8  -6    34.24    31.55   2.18 o
   2   8  -5    17.62    13.38   1.90 o
   2   8  -4    91.17   105.55   3.41 o
   2   8  -3   102.07   108.29   3.40 o
   2   8  -2    50.92    44.39   2.07 o
   2   8  -1    16.67    17.81   1.85 o
   2   8   0    53.98    48.34   3.30 o
   2   8   1    52.19    46.11   2.53 o
   2   8   2    35.08    36.10   2.20 o
   2   8   3    76.70    70.86   3.12 o
   2   8   4    26.60    23.90   2.07 o
   2   8   5    27.06    16.45   2.73 o
   2   8   6     1.34     1.29   1.77 <
   2   8   7    16.10    15.54   2.29 o
   2   8   8    53.32    47.85   2.53 o
   2   8   9    14.33    12.05   1.41 o
   2   9 -11    42.33    46.74   2.43 o
   2   9 -10     6.12     7.02   1.95 o
   2   9  -9    39.78    39.55   3.26 o
   2   9  -8    68.25    58.60   3.67 o
   2   9  -7    55.14    55.69   3.42 o
   2   9  -6    56.99    57.09   3.06 o
   2   9  -5    95.80    79.54   3.74 o
   2   9  -4     4.36     4.27   1.36 o
   2   9  -3     3.48     7.45   1.36 o
   2   9  -2  1300.66  1360.36  10.54 o
   2   9  -1    42.39    41.89   2.00 o
   2   9   0   363.86   363.27   8.13 o
   2   9   1    53.21    54.21   2.71 o
   2   9   2    49.32    44.67   2.24 o
   2   9   3    73.16    69.93   3.06 o
   2   9   4    16.76    15.64   1.97 o
   2   9   5     0.88     2.01   1.54 <
   2   9   6     4.25     4.40   1.80 <
   2   9   7     3.41     4.55   1.95 <
   2   9   8    25.04    23.64   2.19 o
   2   9   9    33.77    28.99   2.01 o
   2  10 -11     2.12     2.75   1.18 <
   2  10 -10    69.69    65.73   3.56 o
   2  10  -9    89.50    80.63   3.83 o
   2  10  -8   188.49   184.57   4.40 o
   2  10  -7   236.32   212.24   5.17 o
   2  10  -6    92.11    90.96   3.64 o
   2  10  -5   554.53   534.85   8.65 o
   2  10  -4    32.18    28.44   1.92 o
   2  10  -3   114.60   113.37   3.45 o
   2  10  -2    33.31    28.67   1.66 o
   2  10  -1   372.10   373.00   5.46 o
   2  10   0   282.83   276.51   6.94 o
   2  10   1   214.05   236.33   5.73 o
   2  10   2     7.46     6.45   1.47 o
   2  10   3     0.70    -0.19   1.95 <
   2  10   4    96.96    93.78   3.53 o
   2  10   5     2.36     0.21   1.67 <
   2  10   6     4.29     3.99   2.06 <
   2  10   7    29.41    32.97   2.61 o
   2  10   8    15.27    14.65   2.35 o
   2  10   9     5.40     2.14   1.28 <
   2  11 -11     1.21     1.49   1.35 <
   2  11 -10    19.69    24.09   2.99 o
   2  11  -9    27.29    30.53   3.18 o
   2  11  -8   101.71   101.50   3.51 o
   2  11  -7   368.44   372.67   7.48 o
   2  11  -6   179.09   173.90   5.29 o
   2  11  -5    50.89    44.75   2.71 o
   2  11  -4    80.02    86.80   3.25 o
   2  11  -3    26.11    22.42   1.72 o
   2  11  -2   276.12   256.79   4.72 o
   2  11  -1    74.20    73.06   2.80 o
   2  11   0   246.66   250.44   5.90 o
   2  11   1   148.74   157.18   4.80 o
   2  11   2    27.28    28.06   1.99 o
   2  11   3   117.57   109.41   3.92 o
   2  11   4    43.39    39.10   2.34 o
   2  11   5    33.42    31.36   2.15 o
   2  11   6    18.95    16.18   2.32 o
   2  11   7    16.83    17.50   2.20 o
   2  11   8    34.71    28.34   2.60 o
   2  11   9     0.03     1.86   1.00 <
   2  12 -11     1.03     2.09   1.49 <
   2  12 -10     6.73     7.41   1.72 o
   2  12  -9    37.23    34.28   3.18 o
   2  12  -8    36.01    30.07   2.54 o
   2  12  -7   298.28   285.80   6.54 o
   2  12  -6   485.31   502.21   8.70 o
   2  12  -5   421.49   418.44   7.61 o
   2  12  -4    87.51    85.55   3.56 o
   2  12  -3     8.74    11.44   1.83 o
   2  12  -2   138.55   131.05   3.58 o
   2  12  -1   152.53   149.44   3.98 o
   2  12   0   171.41   167.52   4.48 o
   2  12   1    81.07    77.92   3.50 o
   2  12   2    70.68    69.77   2.80 o
   2  12   3    47.21    49.03   2.78 o
   2  12   4    15.57    14.75   2.04 o
   2  12   5     0.78    -0.13   1.92 <
   2  12   6     1.44     0.58   2.13 <
   2  12   7     0.54    -2.50   1.96 <
   2  12   8    58.95    56.36   3.38 o
   2  12   9     0.68     0.09   1.00 <
   2  13 -10    34.42    33.85   2.22 o
   2  13  -9    37.20    33.50   2.67 o
   2  13  -8    98.93    96.13   3.59 o
   2  13  -7   165.51   176.98   5.42 o
   2  13  -6   110.55   116.79   4.79 o
   2  13  -5   491.96   499.96   8.29 o
   2  13  -4   316.39   301.73   6.19 o
   2  13  -3   117.00   111.45   3.56 o
   2  13  -2    86.52    81.23   3.10 o
   2  13  -1    60.27    59.90   2.81 o
   2  13   0   323.48   326.94   6.52 o
   2  13   1    29.60    34.16   2.95 o
   2  13   2   198.84   189.35   4.80 o
   2  13   3    21.32    25.20   2.58 o
   2  13   4    73.59    72.87   3.95 o
   2  13   5    78.72    81.58   3.68 o
   2  13   6    60.25    55.63   3.51 o
   2  13   7    47.73    49.76   3.71 o
   2  13   8    20.83    19.33   2.02 o
   2  14 -10    16.95    16.19   1.60 o
   2  14  -9     4.17     0.72   1.60 <
   2  14  -8   166.48   171.63   4.05 o
   2  14  -7    65.18    56.45   3.36 o
   2  14  -6   139.22   132.45   4.93 o
   2  14  -5    67.11    68.28   3.55 o
   2  14  -4    24.17    28.10   2.59 o
   2  14  -3    13.38     9.69   2.19 o
   2  14  -2    11.38     8.21   1.57 o
   2  14  -1     2.06     1.84   1.34 <
   2  14   0   394.36   387.45   6.71 o
   2  14   1     8.37     5.32   2.20 <
   2  14   2    77.25    74.37   3.65 o
   2  14   3   124.64   120.36   4.28 o
   2  14   4     1.44     0.68   1.57 <
   2  14   5     8.29    11.91   2.19 o
   2  14   6     2.95     2.75   2.39 <
   2  14   7     1.46     2.22   1.94 <
   2  14   8    19.83    19.91   1.73 o
   2  15 -10    24.92    27.30   2.27 o
   2  15  -9     1.26     2.66   1.31 <
   2  15  -8    66.76    63.21   2.87 o
   2  15  -7    64.06    59.24   3.13 o
   2  15  -6    24.78    27.18   2.88 o
   2  15  -5   147.58   156.12   5.07 o
   2  15  -4   253.00   243.85   5.79 o
   2  15  -3   278.05   287.15   7.11 o
   2  15  -2    20.09    18.76   2.07 o
   2  15  -1    34.55    28.68   1.92 o
   2  15   0   169.05   161.00   4.85 o
   2  15   1    44.69    42.15   2.91 o
   2  15   2    17.07    15.48   2.55 o
   2  15   3   191.71   206.26   5.38 o
   2  15   4     2.54     3.01   1.72 <
   2  15   5    71.94    73.34   3.48 o
   2  15   6    17.77    18.27   2.50 o
   2  15   7     0.27     3.67   1.96 <
   2  15   8     7.85     6.67   1.25 o
   2  16 -10    28.90    25.47   2.58 o
   2  16  -9     9.75     9.75   1.45 o
   2  16  -8    11.63    13.73   1.76 o
   2  16  -7     9.97     8.52   2.44 o
   2  16  -6    17.97    17.89   3.26 o
   2  16  -5   401.26   410.48   8.43 o
   2  16  -4    82.21    75.72   4.70 o
   2  16  -3     0.89    -0.47   3.13 <
   2  16  -2    43.95    42.16   2.54 o
   2  16  -1     0.40     0.47   2.07 <
   2  16   0    51.88    51.61   3.35 o
   2  16   1    78.59    72.89   3.84 o
   2  16   2    31.20    28.98   2.83 o
   2  16   3     9.90     8.58   1.68 o
   2  16   4    70.11    71.96   3.04 o
   2  16   5   158.57   150.65   4.62 o
   2  16   6    25.13    26.22   2.77 o
   2  16   7     9.93     9.39   1.83 o
   2  16   8    20.11    19.85   1.94 o
   2  17  -9    66.29    61.76   2.51 o
   2  17  -8    16.72    18.21   1.60 o
   2  17  -7    82.35    77.85   2.81 o
   2  17  -6    36.13    29.33   3.09 o
   2  17  -5    21.19    22.64   3.63 o
   2  17  -4   228.29   251.18   6.83 o
   2  17  -3    43.43    43.64   3.79 o
   2  17  -2     0.93     5.23   2.42 <
   2  17  -1   114.06   105.79   4.23 o
   2  17   0    57.10    47.26   3.59 o
   2  17   1    45.19    37.03   2.84 o
   2  17   2    75.98    77.80   3.21 o
   2  17   3    17.07    16.50   1.97 o
   2  17   4    35.04    32.17   2.75 o
   2  17   5    97.01    97.06   4.03 o
   2  17   6    22.69    18.39   2.30 o
   2  17   7    11.56    11.22   2.04 o
   2  17   8    50.94    49.73   3.63 o
   2  18  -9    26.24    28.09   2.58 o
   2  18  -8    30.27    30.53   1.83 o
   2  18  -7   125.75   119.22   3.15 o
   2  18  -6    94.26    86.43   3.16 o
   2  18  -5    65.11    65.72   4.29 o
   2  18  -4   178.51   192.36   5.20 o
   2  18  -3    20.04    21.02   3.66 o
   2  18  -2     9.20     7.37   3.02 <
   2  18  -1    27.60    30.01   2.93 o
   2  18   0    43.15    42.17   3.80 o
   2  18   1    29.24    32.83   2.89 o
   2  18   2    64.09    65.56   2.78 o
   2  18   3    96.22    97.66   3.47 o
   2  18   4     3.62     3.91   2.01 <
   2  18   5    31.94    34.97   3.14 o
   2  18   6    30.32    31.05   2.80 o
   2  18   7     7.82     8.71   1.58 o
   2  19  -9    44.86    42.37   2.64 o
   2  19  -8    19.23    17.51   1.54 o
   2  19  -7    29.51    27.63   1.87 o
   2  19  -6    20.50    17.97   2.05 o
   2  19  -5    95.39   100.84   4.02 o
   2  19  -4   407.51   429.15   7.79 o
   2  19  -3    32.50    28.23   3.66 o
   2  19  -2    20.49    21.28   3.80 o
   2  19  -1    10.14     5.93   2.57 <
   2  19   0    27.33    29.03   3.46 o
   2  19   1    63.89    56.16   3.31 o
   2  19   2     8.93     7.83   1.88 o
   2  19   3     8.24    10.20   2.15 o
   2  19   4   377.88   440.42   6.56 o
   2  19   5   152.35   178.48   4.71 o
   2  19   6   176.31   206.77   5.55 o
   2  19   7    30.69    33.45   2.32 o
   2  20  -9    59.62    50.53   5.05 o
   2  20  -8     1.32     2.79   1.02 <
   2  20  -7    15.15    14.18   1.54 o
   2  20  -6    37.61    36.26   2.25 o
   2  20  -5    13.84     7.26   2.60 <
   2  20  -4   120.53   116.43   4.31 o
   2  20  -3   158.26   161.16   5.04 o
   2  20  -2   240.35   239.90   6.36 o
   2  20  -1    46.19    41.15   3.11 o
   2  20   0     8.99     5.94   3.23 <
   2  20   1   132.02   128.58   4.61 o
   2  20   2     6.98     5.09   2.11 <
   2  20   3    13.46    12.77   1.89 o
   2  20   4   153.27   163.74   4.25 o
   2  20   5    17.04    16.86   2.02 o
   2  20   6     5.33     3.36   1.31 <
   2  20   7    67.45    55.46   4.17 o
   2  21  -8    24.85    25.62   2.07 o
   2  21  -7    21.53    25.21   2.05 o
   2  21  -6    40.76    41.61   2.44 o
   2  21  -5    29.58    26.66   2.65 o
   2  21  -4     9.11     7.90   2.58 o
   2  21  -3    56.44    59.75   3.54 o
   2  21  -2    63.58    69.16   3.97 o
   2  21  -1   360.65   370.97   5.34 o
   2  21   0    17.73    13.77   2.97 o
   2  21   1    94.62    94.81   3.71 o
   2  21   2    30.85    31.21   2.39 o
   2  21   3   133.73   147.63   4.18 o
   2  21   4   111.47   125.25   3.41 o
   2  21   5     1.52     1.22   1.35 <
   2  21   6     3.88     5.27   1.15 o
   2  22  -8    37.47    37.26   3.38 o
   2  22  -7     0.50     0.62   1.42 <
   2  22  -6    23.10    23.32   2.07 o
   2  22  -5    15.10    13.41   2.05 o
   2  22  -4    24.86    20.54   2.43 o
   2  22  -3    13.96    15.00   2.72 o
   2  22  -2     3.71     2.02   2.29 <
   2  22  -1    85.90    89.61   3.67 o
   2  22   0    30.31    28.81   2.97 o
   2  22   1    22.38    22.56   2.56 o
   2  22   2    38.26    41.77   2.50 o
   2  22   3   101.91   109.63   3.48 o
   2  22   4     1.40     1.45   1.47 <
   2  22   5    46.66    52.14   2.18 o
   2  22   6     8.20    10.79   1.38 o
   2  23  -7     9.87     8.89   1.57 o
   2  23  -6    21.38    20.13   1.83 o
   2  23  -5     5.19     5.75   1.68 o
   2  23  -4     0.06    -0.08   1.59 <
   2  23  -3    47.79    48.98   2.39 o
   2  23  -2   185.35   226.52   5.06 o
   2  23  -1    37.33    38.05   3.02 o
   2  23   0   204.35   238.36   4.68 o
   2  23   1     2.11     1.22   1.46 <
   2  23   2    69.24    79.22   2.96 o
   2  23   3    33.92    35.46   2.29 o
   2  23   4     8.69     8.02   1.68 o
   2  23   5    39.14    52.17   2.98 o
   2  24  -7    25.01    22.20   1.88 o
   2  24  -6    19.78    19.03   1.87 o
   2  24  -5    37.07    37.82   2.32 o
   2  24  -4     3.72     2.63   1.28 <
   2  24  -3    46.21    42.65   2.51 o
   2  24  -2   147.29   149.14   3.87 o
   2  24  -1    86.93    99.63   3.15 o
   2  24   0   140.05   145.29   3.42 o
   2  24   1    37.45    37.46   2.19 o
   2  24   2    41.40    50.73   2.30 o
   2  24   3     8.94     9.52   1.57 o
   2  24   4    31.32    35.71   2.23 o
   2  24   5     7.04     7.81   1.21 o
   2  25  -6    28.25    27.05   2.14 o
   2  25  -5    25.36    26.32   2.04 o
   2  25  -4     0.68     3.39   1.30 <
   2  25  -3     0.04     0.71   1.30 <
   2  25  -2     0.67     0.00   1.33 <
   2  25  -1    41.06    39.08   2.06 o
   2  25   0    40.96    45.49   2.09 o
   2  25   1    51.12    53.00   2.41 o
   2  25   2    34.71    39.55   1.94 o
   2  25   3    22.18    22.87   1.71 o
   2  25   4     8.77    10.52   1.29 o
   2  26  -6    35.42    34.91   2.84 o
   2  26  -5    33.62    28.16   1.88 o
   2  26  -4     0.19     1.00   1.36 <
   2  26  -3    13.50    17.22   1.72 o
   2  26  -2    14.22    14.91   1.52 o
   2  26  -1     2.60     1.56   1.09 <
   2  26   0    62.92    65.11   2.29 o
   2  26   1    58.51    63.58   2.24 o
   2  26   2    79.32    95.55   2.93 o
   2  26   3    21.75    26.78   1.79 o
   2  26   4     1.43     2.78   0.90 o
   2  27  -5     0.59    -4.04   2.00 <
   2  27  -4     0.04    -1.14   0.94 <
   2  27  -3    13.21    15.89   1.49 o
   2  27  -2    70.95    75.92   3.21 o
   2  27  -1    22.10    24.41   1.82 o
   2  27   0     6.57     6.81   1.12 o
   2  27   1    24.20    27.23   1.52 o
   2  27   2    84.91    98.75   2.72 o
   2  27   3    25.46    28.82   1.80 o
   2  28  -4    14.81     8.04   2.85 <
   2  28  -3    20.54    20.33   2.24 o
   2  28  -2     4.62     5.88   1.28 o
   2  28  -1    37.74    36.06   2.21 o
   2  28   0     6.60     4.89   1.11 o
   2  28   1     5.68     6.33   1.27 o
   2  28   2    36.95    47.97   2.97 o
   2  29  -2     6.72     9.91   2.15 o
   2  29  -1     4.62     1.07   1.32 <
   2  29   0     4.78     5.92   1.47 o
   3   0 -10    14.51    19.28   2.26 o
   3   0  -9     4.02     5.37   2.62 <
   3   0  -8     8.42     5.19   2.65 <
   3   0  -7    10.47     3.47   2.73 <
   3   0  -6     6.36     9.62   2.72 o
   3   0  -5    90.50    89.97   5.57 o
   3   0  -4     3.75     2.16   2.26 <
   3   0  -3    60.58    80.30   5.24 o
   3   0  -2    25.47    27.50   2.61 o
   3   0  -1     1.47     4.01   1.85 <
   3   0   0     8.71    11.15   3.21 o
   3   0   1    12.61    12.67   2.95 o
   3   0   2    51.72   128.88   8.20 o
   3   0   3   397.49   519.36  13.27 o
   3   0   4    10.55     8.20   2.36 o
   3   0   5     0.76     2.27   1.65 <
   3   0   6    10.88     9.28   2.08 o
   3   0   7    10.62     5.62   3.12 <
   3   1 -10     1.35     2.17   1.36 <
   3   1  -9    76.39    75.18   3.08 o
   3   1  -8     1.34     0.01   1.81 <
   3   1  -7    77.16    62.33   2.92 o
   3   1  -6    87.59    88.14   4.59 o
   3   1  -5    76.67    76.56   3.78 o
   3   1  -4     3.15    -8.05   2.43 <
   3   1  -3   151.08   161.31   4.90 o
   3   1  -2    34.18    35.22   2.19 o
   3   1  -1    22.17    20.43   1.57 o
   3   1   0    59.12    73.93   3.81 o
   3   1   1     6.22     7.24   2.45 <
   3   1   2   269.50   343.94   9.15 o
   3   1   3     6.43    72.43   6.34 o
   3   1   4     7.16     7.92   1.75 o
   3   1   5     8.66     5.35   1.58 o
   3   1   6     4.85     6.41   1.61 o
   3   1   7     0.67    -2.45   1.88 <
   3   2 -10    24.15    23.09   2.12 o
   3   2  -9     4.81     3.58   1.88 <
   3   2  -8     3.35     3.89   1.92 <
   3   2  -7    61.86    53.71   3.14 o
   3   2  -6    26.85    29.76   2.04 o
   3   2  -5    17.51    28.81   3.01 o
   3   2  -4    14.07    12.23   1.83 o
   3   2  -3   145.39   164.53   4.84 o
   3   2  -2    66.27    72.23   3.04 o
   3   2  -1    33.51    36.79   2.35 o
   3   2   0    73.69    91.87   4.35 o
   3   2   1   135.90   147.13   6.17 o
   3   2   2    37.32    79.47   5.05 o
   3   2   3   379.18   536.49  10.69 o
   3   2   4     3.75     2.67   1.47 <
   3   2   5     1.12     1.80   1.81 <
   3   2   6     1.55     4.10   1.75 <
   3   2   7    25.52    24.89   2.44 o
   3   3 -10     8.75     8.28   1.58 o
   3   3  -9    38.05    39.89   2.39 o
   3   3  -8     6.39     2.70   3.48 <
   3   3  -7   248.96   245.40   7.35 o
   3   3  -6    48.62    44.62   2.85 o
   3   3  -5    55.76    49.81   2.89 o
   3   3  -4    26.54    23.53   2.06 o
   3   3  -3   399.53   431.74   8.60 o
   3   3  -2    35.80    46.39   3.88 o
   3   3  -1     9.89     8.92   2.10 o
   3   3   0    23.44    22.58   2.58 o
   3   3   1    92.03   100.38   5.11 o
   3   3   2   235.22   258.57   7.06 o
   3   3   3   709.38   929.86  12.94 o
   3   3   4     4.89     3.94   1.72 <
   3   3   5    28.99    27.71   2.47 o
   3   3   6     4.70     3.49   1.59 <
   3   3   7   214.84   212.16   5.07 o
   3   4 -10     9.31     6.74   1.45 o
   3   4  -9    63.90    60.54   3.46 o
   3   4  -8   286.87   294.47   6.17 o
   3   4  -7   523.87   547.76   8.08 o
   3   4  -6    78.65    77.95   4.20 o
   3   4  -5   113.43   116.41   4.62 o
   3   4  -4    14.97    16.22   2.21 o
   3   4  -3    41.46    33.13   3.24 o
   3   4  -2     0.90     2.47   1.87 <
   3   4  -1    36.14    45.84   3.15 o
   3   4   0   102.50   101.20   4.07 o
   3   4   1     7.17    15.55   2.90 o
   3   4   2    56.05    64.66   4.40 o
   3   4   3   495.90   624.95   8.49 o
   3   4   4    30.08    31.19   2.43 o
   3   4   5    96.64   110.36   3.88 o
   3   4   6     3.20     2.36   1.59 <
   3   4   7    36.13    28.28   2.52 o
   3   5 -10    11.32     5.56   1.70 o
   3   5  -9    30.60    24.82   2.79 o
   3   5  -8   212.98   218.04   6.21 o
   3   5  -7    62.93    60.10   3.62 o
   3   5  -6    16.44    12.27   2.44 o
   3   5  -5    65.25    61.03   3.54 o
   3   5  -4    65.56    55.74   3.33 o
   3   5  -3   119.10   108.99   4.45 o
   3   5  -2    25.44    26.54   2.65 o
   3   5  -1     6.10     5.32   1.65 o
   3   5   0    14.22    16.80   2.50 o
   3   5   1    42.05    46.68   3.12 o
   3   5   2    38.64    41.84   2.85 o
   3   5   3   104.39   127.68   4.40 o
   3   5   4    68.43    70.79   3.21 o
   3   5   5    38.88    33.91   2.59 o
   3   5   6    28.20    27.94   2.40 o
   3   5   7    12.38     7.20   1.79 o
   3   6 -10     1.81    -0.20   1.67 <
   3   6  -9     9.19     8.90   2.48 o
   3   6  -8     1.32    -0.45   2.73 <
   3   6  -7   194.94   199.07   6.12 o
   3   6  -6    96.50   107.63   4.77 o
   3   6  -5    20.60    21.94   2.56 o
   3   6  -4    30.22    24.79   2.35 o
   3   6  -3   127.67   120.42   3.99 o
   3   6  -2    86.37    84.40   3.62 o
   3   6  -1     7.21     6.80   2.28 <
   3   6   0     1.04    -0.11   1.46 <
   3   6   1    67.19    79.24   4.65 o
   3   6   2    66.15    71.53   3.60 o
   3   6   3    95.70    96.06   3.87 o
   3   6   4    28.67    26.83   2.28 o
   3   6   5    75.79    91.46   3.59 o
   3   6   6    25.77    24.58   2.36 o
   3   6   7    26.83    21.06   2.11 o
   3   7 -10     0.61    -2.44   1.94 <
   3   7  -9     8.37     6.34   3.01 <
   3   7  -8    20.25    21.53   3.05 o
   3   7  -7   554.38   575.93   8.77 o
   3   7  -6    99.05    90.45   3.94 o
   3   7  -5    96.03    86.74   3.37 o
   3   7  -4     5.77     6.15   1.58 o
   3   7  -3     8.87     6.24   1.83 o
   3   7  -2    15.73    15.10   1.76 o
   3   7  -1    81.23    84.17   3.58 o
   3   7   0     7.90     6.02   1.60 o
   3   7   1     9.92    11.75   2.23 o
   3   7   2     1.40    -1.04   1.49 <
   3   7   3   101.85   109.87   3.84 o
   3   7   4     0.60     1.20   1.69 <
   3   7   5    33.01    30.31   2.71 o
   3   7   6    36.34    32.54   2.60 o
   3   7   7    48.79    41.46   3.69 o
   3   8 -10    20.57    15.54   2.37 o
   3   8  -9     0.08     0.25   2.86 <
   3   8  -8    53.99    54.29   3.61 o
   3   8  -7    73.19    75.25   4.26 o
   3   8  -6    59.34    55.27   3.48 o
   3   8  -5    70.87    66.81   3.60 o
   3   8  -4    32.88    31.12   2.32 o
   3   8  -3     8.07    11.08   2.56 o
   3   8  -2    19.53    19.01   1.98 o
   3   8  -1    53.69    56.58   2.85 o
   3   8   0    51.61    61.78   3.66 o
   3   8   1     3.30     3.96   1.57 <
   3   8   2    74.52    86.16   3.40 o
   3   8   3    47.57    48.85   2.73 o
   3   8   4    12.77    12.75   1.90 o
   3   8   5    27.81    30.80   2.71 o
   3   8   6     3.47     0.32   2.04 <
   3   8   7    30.25    23.18   3.14 o
   3   9 -10     6.10     3.75   1.76 <
   3   9  -9    21.70    24.36   3.26 o
   3   9  -8    86.45    80.40   3.99 o
   3   9  -7   132.99   139.36   4.68 o
   3   9  -6     1.43    -0.68   2.71 <
   3   9  -5    17.46    21.01   2.89 o
   3   9  -4    42.57    49.08   2.81 o
   3   9  -3    81.08    75.42   3.23 o
   3   9  -2    87.03    88.75   3.71 o
   3   9  -1   214.69   202.70   5.07 o
   3   9   0     0.54     0.23   1.33 <
   3   9   1    32.59    35.71   2.13 o
   3   9   2    95.37    99.11   3.45 o
   3   9   3     5.04     3.85   1.42 <
   3   9   4     4.82     4.35   1.75 <
   3   9   5     1.69     1.67   1.92 <
   3   9   6     2.69     4.02   2.06 <
   3   9   7    36.55    32.62   3.29 o
   3  10  -9     0.44     0.89   1.43 <
   3  10  -8    55.07    57.41   3.28 o
   3  10  -7    21.48    20.37   3.73 o
   3  10  -6    30.48    24.86   3.25 o
   3  10  -5    73.36    72.84   3.74 o
   3  10  -4   118.85   119.71   3.92 o
   3  10  -3     7.21     9.82   1.91 o
   3  10  -2    50.46    44.11   2.33 o
   3  10  -1    87.07    89.08   3.10 o
   3  10   0    10.38    12.69   1.61 o
   3  10   1   215.04   253.01   4.95 o
   3  10   2    22.34    26.63   2.34 o
   3  10   3     2.33     4.50   1.54 <
   3  10   4     9.61    10.76   1.78 o
   3  10   5     6.61     7.24   2.27 o
   3  10   6     4.90     5.83   2.08 <
   3  10   7     5.35     4.06   2.07 <
   3  11  -9    45.04    46.36   4.38 o
   3  11  -8    21.54    21.43   2.97 o
   3  11  -7    15.81    20.69   3.42 o
   3  11  -6   148.06   150.00   4.76 o
   3  11  -5   134.94   134.49   4.68 o
   3  11  -4   291.39   298.61   6.65 o
   3  11  -3    56.60    57.09   3.03 o
   3  11  -2    18.22    16.06   1.66 o
   3  11  -1    50.56    51.77   2.25 o
   3  11   0   122.73   130.85   3.29 o
   3  11   1   262.47   314.99   5.63 o
   3  11   2     4.95     6.88   1.52 o
   3  11   3    21.40    22.24   1.85 o
   3  11   4    20.29    22.17   2.42 o
   3  11   5    25.59    27.69   2.75 o
   3  11   6     1.23     3.45   2.66 <
   3  12  -9     1.96     1.79   1.51 <
   3  12  -8     9.64     5.63   2.73 <
   3  12  -7   196.09   208.34   5.00 o
   3  12  -6   140.09   142.74   5.09 o
   3  12  -5   141.95   142.43   4.99 o
   3  12  -4   134.75   145.75   4.35 o
   3  12  -3   115.76   114.73   4.26 o
   3  12  -2    40.82    38.02   2.51 o
   3  12  -1    30.86    32.07   2.23 o
   3  12   0     4.08     3.53   1.43 <
   3  12   1    19.05    19.31   1.88 o
   3  12   2     2.39     1.45   1.49 <
   3  12   3    43.15    45.34   2.42 o
   3  12   4    34.01    33.13   2.65 o
   3  12   5    23.60    22.48   3.06 o
   3  12   6     7.81    10.49   2.88 o
   3  13  -9    42.68    43.84   3.28 o
   3  13  -8     1.34    -0.31   2.75 <
   3  13  -7    18.87    16.08   2.89 o
   3  13  -6   277.28   320.98   6.67 o
   3  13  -5   122.38   127.66   4.98 o
   3  13  -4    15.13    14.70   3.13 o
   3  13  -3    28.60    27.07   2.29 o
   3  13  -2    85.84    93.34   3.31 o
   3  13  -1   117.84   120.20   3.85 o
   3  13   0     1.12     0.93   1.37 <
   3  13   1   185.50   213.97   4.90 o
   3  13   2     7.69     7.36   1.50 o
   3  13   3    18.61    18.43   1.97 o
   3  13   4    26.68    28.21   2.82 o
   3  13   5     6.76     7.32   3.01 <
   3  13   6     1.97     2.21   2.50 <
   3  14  -9    12.02     9.65   3.35 <
   3  14  -8     5.75     4.17   2.13 <
   3  14  -7     6.25     7.22   3.21 <
   3  14  -6    28.31    26.02   3.68 o
   3  14  -5   107.79   100.73   4.88 o
   3  14  -4   275.60   270.58   6.30 o
   3  14  -3   169.07   178.86   4.48 o
   3  14  -2    32.98    30.47   1.98 o
   3  14  -1    83.49    85.75   3.13 o
   3  14   0     0.26    -0.33   1.57 <
   3  14   1     7.70     6.57   1.47 o
   3  14   2     4.88     5.35   1.41 o
   3  14   3    21.08    23.27   1.96 o
   3  14   4     1.81     0.07   2.83 <
   3  14   5    29.22    26.00   3.54 o
   3  14   6    28.23    31.46   2.66 o
   3  15  -8     4.66     2.05   1.18 <
   3  15  -7    11.43    12.31   2.73 o
   3  15  -6    28.52    22.18   4.47 o
   3  15  -5    53.76    50.94   5.53 o
   3  15  -4   322.55   317.79   7.85 o
   3  15  -3   236.28   260.57   5.40 o
   3  15  -2     9.36    10.50   2.03 o
   3  15  -1     7.30     7.71   1.60 o
   3  15   0    25.26    24.36   2.03 o
   3  15   1     0.53     0.89   1.44 <
   3  15   2    13.10    14.67   1.67 o
   3  15   3    39.32    42.88   2.52 o
   3  15   4    42.82    43.05   3.58 o
   3  15   5    39.46    40.48   3.35 o
   3  16  -8     4.33     3.68   1.26 <
   3  16  -7     1.31     3.22   1.99 <
   3  16  -6   142.71   171.12   5.19 o
   3  16  -5    29.19    32.13   3.97 o
   3  16  -4    36.01    38.37   3.97 o
   3  16  -3    28.31    26.90   3.39 o
   3  16  -2     3.62     2.49   2.18 <
   3  16  -1     1.44    -0.09   1.75 <
   3  16   0     0.50     0.19   1.48 <
   3  16   1     7.62     9.28   1.63 o
   3  16   2     0.58     2.08   1.49 <
   3  16   3    12.96    12.41   2.24 o
   3  16   4    50.74    52.36   3.75 o
   3  16   5    24.13    27.06   2.58 o
   3  17  -8     0.09     0.22   2.86 <
   3  17  -7     3.87     4.90   1.26 o
   3  17  -6    14.29    10.13   3.56 <
   3  17  -5     0.45     2.61   3.36 <
   3  17  -4    43.62    41.39   4.05 o
   3  17  -3   128.11   136.44   4.58 o
   3  17  -2     3.49     2.47   2.59 <
   3  17  -1    45.32    49.32   2.85 o
   3  17   0     8.12     9.33   1.83 o
   3  17   1    25.67    29.85   2.22 o
   3  17   2     7.70     6.59   1.87 o
   3  17   3     4.58     7.25   2.56 <
   3  17   4    14.11    10.50   3.26 o
   3  17   5     9.92    10.68   2.21 o
   3  18  -7     7.84     8.09   1.59 o
   3  18  -6     8.03    10.23   3.42 <
   3  18  -5    29.38    27.06   3.27 o
   3  18  -4    64.77    63.95   4.28 o
   3  18  -3   149.62   143.64   4.37 o
   3  18  -2    34.11    35.31   3.40 o
   3  18  -1    73.33    69.36   3.75 o
   3  18   0     5.00     4.16   1.82 <
   3  18   1    35.39    33.00   2.35 o
   3  18   2    47.44    47.82   2.89 o
   3  18   3    14.56    13.78   2.82 o
   3  18   4    14.99    15.13   2.80 o
   3  19  -7    10.35     7.29   1.49 o
   3  19  -6    24.70    19.65   3.05 o
   3  19  -5    18.30    15.51   2.93 o
   3  19  -4     5.81     1.53   2.24 <
   3  19  -3   102.28   101.60   3.92 o
   3  19  -2    24.65    22.61   3.12 o
   3  19  -1    35.30    37.10   3.28 o
   3  19   0    66.47    70.57   2.91 o
   3  19   1    18.15    13.55   1.87 o
   3  19   2    41.34    38.22   2.59 o
   3  19   3     4.65     5.80   2.22 <
   3  19   4     5.17     8.28   2.19 o
   3  20  -6    45.15    49.81   2.90 o
   3  20  -5     7.47     8.32   2.29 o
   3  20  -4    21.05    19.58   2.59 o
   3  20  -3    44.82    42.50   3.30 o
   3  20  -2     3.52     2.95   2.50 <
   3  20  -1     2.66     2.03   2.87 <
   3  20   0    76.27    81.38   3.27 o
   3  20   1     7.51     7.21   2.03 o
   3  20   2     9.52     5.99   1.92 o
   3  20   3     1.54     3.98   2.14 <
   3  20   4    58.00    71.48   3.96 o
   3  21  -6    13.63    13.65   1.82 o
   3  21  -5     7.20     7.60   1.50 o
   3  21  -4    20.93    21.54   1.81 o
   3  21  -3     0.00    -1.86   2.08 <
   3  21  -2    20.00    20.37   2.91 o
   3  21  -1   136.61   161.84   4.44 o
   3  21   0     0.58     1.31   2.64 <
   3  21   1    42.77    44.42   2.73 o
   3  21   2     4.67     2.64   1.42 <
   3  21   3     7.36     6.88   1.97 o
   3  22  -5     0.82     0.40   1.77 <
   3  22  -4    15.90    14.80   1.63 o
   3  22  -3    15.71    16.60   1.71 o
   3  22  -2    22.41    19.25   1.79 o
   3  22  -1    49.87    49.93   2.45 o
   3  22   0   120.44   133.99   3.27 o
   3  22   1     0.33    -0.26   1.13 <
   3  22   2     5.95     4.59   1.28 o
   3  23  -4     6.72     8.93   2.36 o
   3  23  -3     9.52    11.05   1.88 o
   3  23  -2    28.17    32.02   2.01 o
   3  23  -1     0.32    -0.61   1.21 <
   3  23   0    18.44    20.03   1.50 o
   3  23   1    51.12    53.36   2.35 o
   3  24  -3    13.78    14.48   2.46 o
   3  24  -2    56.30    66.43   3.57 o
   3  24  -1    40.02    48.17   2.29 o
   3  24   0    66.70    77.50   3.27 o
   4   0  -7    20.49    15.72   3.36 o
   4   0  -6   114.28   128.74   8.44 o
   4   0  -5     9.99     8.13   3.20 <
   4   0  -4    10.34    15.46   4.81 o
   4   0  -3     0.91     2.31   3.82 <
   4   0   2     0.20     3.07   3.67 <
   4   0   3   221.49   270.64  13.08 o
   4   0   4    10.64    15.34   3.81 o
   4   1  -7    22.52    30.78   3.10 o
   4   1  -6    10.00    43.37   4.05 o
   4   1  -5     8.09    10.71   2.32 o
   4   1  -4    37.17    32.89   4.05 o
   4   1   1     2.87     8.43   2.46 o
   4   1   2    18.39    17.75   3.22 o
   4   1   3    82.48   116.51   6.35 o
   4   1   4    45.67    39.68   3.58 o
   4   2  -1    41.46    32.35   5.24 o
   4   2   0     9.06    10.17   1.92 o
   4   2   1     2.12    13.60   2.36 o
   4   2   2     0.52    -5.66   2.15 <
   4   2   3    33.17    55.67   4.68 o
   4   2   4    14.84    20.44   2.82 o
   4   3  -7    87.23   105.51   5.12 o
   4   3  -6    38.56    70.59   4.75 o
   4   3  -5    11.58    15.28   2.56 o
   4   3  -4     4.52     5.32   2.33 <
   4   3  -3     2.95     4.11   2.50 <
   4   3  -2    14.52    15.51   3.00 o
   4   3  -1    14.53    17.83   3.47 o
   4   3   0     1.83     2.55   1.64 <
   4   3   1    25.44    27.28   2.36 o
   4   3   2    11.46    11.13   1.73 o
   4   3   3     0.89     7.76   2.64 <
   4   3   4    18.11    21.53   4.40 o
   4   4  -7    18.41    28.62   3.08 o
   4   4  -6   137.09   175.18   6.88 o
   4   4  -5    24.46    28.12   3.11 o
   4   4  -4     4.54     4.02   2.41 <
   4   4  -3    21.04    20.27   3.09 o
   4   4  -2    15.79    17.43   3.04 o
   4   4  -1    22.80    16.81   3.35 o
   4   4   0     8.83    11.81   2.12 o
   4   4   1     7.06    14.88   1.92 o
   4   4   2    63.82    60.34   2.68 o
   4   4   3    94.28    75.82   3.63 o
   4   4   4   231.39   195.62  10.10 o
   4   5  -7    81.97    94.90   4.77 o
   4   5  -6   263.58   315.76   9.05 o
   4   5  -5    11.76    12.99   2.08 o
   4   5  -4    20.80    21.42   2.40 o
   4   5  -3    15.37    14.47   2.53 o
   4   5  -2    38.98    26.70   3.15 o
   4   5  -1     3.73     3.49   2.28 <
   4   5   0     3.51     1.65   2.02 <
   4   5   1    36.91    33.74   2.30 o
   4   5   2     0.27    -0.38   1.34 <
   4   5   3    16.82    10.84   2.08 o
   4   6  -7    34.90    40.60   3.33 o
   4   6  -6    11.43    11.87   2.12 o
   4   6  -5     2.33     3.83   1.88 <
   4   6  -4    17.70    16.46   2.11 o
   4   6  -3    25.40    23.13   2.50 o
   4   6  -2    37.72    33.80   3.40 o
   4   6  -1     1.94     1.72   1.43 <
   4   6   0    20.33    16.25   2.08 o
   4   6   1    21.69    20.88   1.97 o
   4   6   2     2.44     2.38   1.24 <
   4   6   3     6.54     3.03   1.98 <
   4   7  -7    98.54   108.42   4.87 o
   4   7  -6     3.37     5.41   1.64 o
   4   7  -5    16.66    16.44   2.20 o
   4   7  -4     5.80     6.50   1.99 o
   4   7  -3    18.12    19.21   2.18 o
   4   7  -2    40.68    31.21   3.30 o
   4   7  -1    17.93    17.23   1.91 o
   4   7   0     6.62     4.06   1.63 <
   4   7   1    10.00     7.46   1.52 o
   4   7   2    77.65    70.91   2.56 o
   4   7   3     5.99     5.51   2.30 <
   4   8  -7    10.88    13.89   2.09 o
   4   8  -6   366.24   430.83   9.66 o
   4   8  -5    80.01    76.58   3.54 o
   4   8  -4     2.94     3.57   1.58 <
   4   8  -3    21.96    22.39   2.39 o
   4   8  -2    14.65    17.58   2.91 o
   4   8  -1    28.58    29.67   2.27 o
   4   8   0    12.66     9.88   1.64 o
   4   8   1     0.77    -1.41   1.29 <
   4   8   2    37.79    35.84   2.33 o
   4   8   3     7.69    10.14   2.57 o
   4   9  -6    34.56    31.18   2.46 o
   4   9  -5     2.47     1.37   1.81 <
   4   9  -4    43.51    44.83   2.39 o
   4   9  -3    41.69    39.27   2.74 o
   4   9  -2    15.96    12.77   2.71 o
   4   9  -1    13.68    12.19   1.88 o
   4   9   0     1.77     1.31   1.49 <
   4   9   1     6.42     5.56   1.60 o
   4   9   2     7.49     6.34   1.81 o
   4   9   3    11.99     4.99   1.84 <
   4  10  -6     1.57     0.81   1.45 <
   4  10  -5     8.89     9.72   2.03 o
   4  10  -4   122.64   121.08   3.80 o
   4  10  -3    95.36    89.41   3.66 o
   4  10  -2    67.29    58.46   4.08 o
   4  10  -1    37.10    29.36   2.25 o
   4  10   0    23.48    22.63   2.11 o
   4  10   1     6.36     4.37   1.37 o
   4  10   2     4.98     3.30   1.34 <
   4  11  -6    16.40    26.83   2.92 o
   4  11  -5     4.22     3.71   1.79 <
   4  11  -4    36.54    41.14   2.55 o
   4  11  -3    79.30    68.02   4.23 o
   4  11  -2    16.63    14.82   2.87 o
   4  11  -1    35.94    34.34   2.62 o
   4  11   0    65.42    64.47   3.28 o
   4  11   1     4.24     6.08   1.63 o
   4  11   2    23.49    18.49   1.95 o
   4  12  -5    80.18    99.56   4.97 o
   4  12  -4    20.20    21.28   2.37 o
   4  12  -3    32.81    32.66   2.62 o
   4  12  -2    11.04    11.33   3.15 o
   4  12  -1     9.76     9.32   2.07 o
   4  12   0     7.13     6.12   1.70 o
   4  12   1    10.24     6.77   1.66 o
   4  12   2   120.21   111.46   6.28 o
   4  13  -5   111.00   131.06   5.38 o
   4  13  -4    94.29    89.16   6.16 o
   4  13  -3    86.96    77.31   4.33 o
   4  13  -2    31.83    29.61   3.83 o
   4  13  -1     4.24     0.59   2.45 <
   4  13   0     5.16     4.39   1.60 <
   4  13   1    12.59    13.50   2.33 o
   4  14  -4     9.67     9.93   2.96 o
   4  14  -3    74.63    85.42   3.92 o
   4  14  -2    91.10    73.80   5.21 o
   4  14  -1     0.22     0.62   2.04 <
   4  14   0    23.00    14.60   2.78 o
   4  14   1     0.48    -1.66   7.08 <
   4  15  -3    27.49    14.38   5.51 <
   4  15  -2     4.04     4.42   2.42 <
   4  15  -1     3.11     4.41   2.15 <
   4  15   0     6.00     1.62   1.83 <
